# Supplementary material for: Multiple origins and modularity in the spatiotemporal emergence of cerebellar astrocyte heterogeneity
Source: PLoS Biol. 2018 Sep 27;16(9):e2005513. doi: 10.1371/journal.pbio.2005513 (PMC6178385; doi:10.1371/journal.pbio.2005513)
Supplement: S2 Table — (XLSX) [file pbio.2005513.s017.xlsx]

## Sheet: List of StarTrack clones
	List of StarTrack clones and measured parameters
	animal n.	clone n.	time of electroporation	time of analysis	clone type	clone subtype	M-L dispersion (µm)	clone size	number of BG	number of GLA	number of WMA	number of CNA	A-P dispersion
	1	1	E12	P30	HetC	WMA+CNA	300	2			1	1	na
	1	2	E12	P30	HomC	WMA	50	1			1		na
	1	3	E12	P30	HomC	WMA	150	4			4		na
	1	4	E12	P30	HetC	GLA+WMA	400	4		2	2		na
	1	5	E12	P30	HomC	WMA	50	2			2		na
	1	6	E12	P30	HomC	WMA	50	1			1		na
	1	7	E12	P30	HetC	BG+GLA+WMA	150	8	1	6	1		na
	1	8	E12	P30	HetC	BG+WMA	650	3	1		2		na
	1	9	E12	P30	HomC	WMA	50	1			1		na
	1	10	E12	P30	HomC	WMA	50	1			1		na
	1	11	E12	P30	HetC	BG+GLA	1250	6	4	2			na
	1	12	E12	P30	HomC	WMA	50	1			1		na
	1	13	E12	P30	HomC	BG	50	2	2				na
	1	14	E12	P30	HetC	WMA+CNA	50	2			1	1	na
	1	15	E12	P30	HomC	WMA	50	2			2		na
	1	16	E12	P30	HomC	CNA	50	2				2	na
	1	17	E12	P30	HetC	WMA+CNA	200	3			1	2	na
	1	18	E12	P30	HomC	WMA	50	1			1		na
	1	19	E12	P30	HomC	WMA	50	2			2		na
	2	20	E12	P30	HetC	BG+GLA	1150	30	23	7			CrusI, Cp, VIb
	2	21	E12	P30	HetC	BG+GLA+WMA	1600	40	16	14	10		Simplex, CrusI, CrusII, Pm, Cp, IX
	2	22	E12	P30	HomC	CNA	50	1				1	Cerebellar Nuclei
	2	23	E12	P30	HetC	BG+GLA	750	22	15	7			Pm
	2	24	E12	P30	HetC	BG+GLA+WMA	950	17	8	6	3		Simplex, Cp
	2	25	E12	P30	HetC	BG+GLA+WMA	350	12	7	1	4		Simplex, CrusII, Pm
	2	26	E12	P30	HetC	BG+GLA+WMA	1350	14	6	5	3		Simplex, CrusII, Cp
	2	27	E12	P30	HetC	GLA+WMA	300	5		3	2		CrusII, Cp
	2	28	E12	P30	HetC	BG+GLA	100	3	2	1			Pm
	2	29	E12	P30	HomC	GLA	100	2		2			Cp
	2	30	E12	P30	HetC	BG+GLA+WMA	1550	69	28	38	3		Cp, VIII/IX
	2	31	E12	P30	HetC	BG+GLA+WMA	1150	33	11	15	7		Pm, Cp, VIII/IX
	2	32	E12	P30	HomC	GLA	50	3		3			Cp
	2	33	E12	P30	HomC	GLA	50	2		2			Pm
	2	34	E12	P30	HetC	BG+GLA	150	7	3	4			Simplex
	2	35	E12	P30	HomC	BG	50	2	2				Simplex
	2	36	E12	P30	HetC	BG+GLA	900	11	8	3			CrusII
	2	37	E12	P30	HetC	BG+GLA+WMA	1900	10	1	6	3		Simplex, Pm, Cp, VII
	2	38	E12	P30	HomC	BG	50	1	1				CrusI
	2	39	E12	P30	HomC	BG	50	1	1				Simplex
	2	40	E12	P30	HetC	GLA+WMA	1200	11		5	6		CrusI, CrusII, Flocculus
	2	41	E12	P30	HomC	WMA	50	1			1		Deep WM
	2	42	E12	P30	HetC	BG+GLA	350	40	13	27			Pm, Cp, VIII
	2	43	E12	P30	HomC	GLA	50	2		2			Cp
	2	44	E12	P30	HomC	BG	50	2	2				Simplex
	2	45	E12	P30	HomC	WMA	50	2			2		Cp
	2	46	E12	P30	HetC	GLA+WMA	50	2		1	1		Pm
	2	47	E12	P30	HetC	BG+GLA+WMA	1200	34	9	22	3		Simplex, CrusI, Pm, Cp
	2	48	E12	P30	HomC	BG	200	6	6				Pm, Cp
	2	49	E12	P30	HetC	BG+GLA+WMA+CNA	1850	31	6	21	2	2	CrusI, Pm, Cp, VIb, VIII/IX
	2	50	E12	P30	HetC	BG+GLA+WMA+CNA	1650	44	23	10	10	1	CrusI, Flocculus
	2	51	E12	P30	HomC	WMA	400	4			4		CrusI, Cp
	2	52	E12	P30	HetC	BG+GLA+WMA	1000	40	20	16	4		CrusII, Pm, Cp
	2	53	E12	P30	HomC	WMA	50	1			1		Deep WM
	2	54	E12	P30	HetC	BG+GLA+WMA	100	14	7	6	1		Cp
	2	55	E12	P30	HetC	BG+GLA	500	9	2	7			Simplex
	2	56	E12	P30	HetC	BG+GLA	50	4	2	2			Simplex
	2	57	E12	P30	HomC	GLA	50	1		1			Flocculus
	2	58	E12	P30	HetC	GLA+WMA	550	2		1	1		Simplex
	2	59	E12	P30	HetC	BG+GLA	1550	43	37	6			Simplex
	2	60	E12	P30	HomC	GLA	50	7		7			Simplex
	2	61	E12	P30	HetC	BG+GLA	100	5	3	2			Simplex
	2	62	E12	P30	HomC	GLA	50	2		2			Simplex
	2	63	E12	P30	HetC	BG+GLA+WMA	1600	22	13	5	4		CrusI, Pm
	2	64	E12	P30	HomC	GLA	50	1		1			CrusII
	2	65	E12	P30	HomC	WMA	100	2			2		Pm, Cp
	2	66	E12	P30	HetC	BG+GLA	1850	43	29	14			CrusI, CrusII, Pm, VII
	2	67	E12	P30	HomC	BG	50	13	13				Cp
	2	68	E12	P30	HetC	BG+WMA	200	3	2		1		CrusII, Pm
	2	69	E12	P30	HomC	WMA	50	1			1		Cp
	2	70	E12	P30	HetC	BG+GLA+WMA	950	14	4	5	5		Pm, Cp
	2	71	E12	P30	HetC	BG+GLA+WMA	700	31	20	9	2		CrusI, Cp
	2	72	E12	P30	HetC	BG+GLA+WMA	1250	60	20	30	10		CrusI, CrusII, Pm, Cp, VIb
	2	73	E12	P30	HetC	BG+GLA+WMA	800	21	11	8	2		CrusI, Pm, Cp
	2	74	E12	P30	HomC	WMA	50	1			1		Pm,
	2	75	E12	P30	HetC	BG+GLA+WMA	700	50	38	10	2		Simplex, CrusI, CrusII
	2	76	E12	P30	HetC	BG+GLA+WMA	900	18	11	4	3		CrusI, VIb
	2	77	E12	P30	HomC	GLA	50	21		21			Cp
	2	78	E12	P30	HomC	GLA	50	1		1			Flocculus
	2	79	E12	P30	HomC	GLA	100	3		3			CrusI, Cp
	2	80	E12	P30	HomC	WMA	150	2			2		CrusII, Pm
	2	81	E12	P30	HomC	WMA	50	1			1		Simplex
	2	82	E12	P30	HetC	BG+GLA+WMA	300	18	11	6	1		Pm, Cp
	2	83	E12	P30	HomC	GLA	100	2		2			CrusI
	2	84	E12	P30	HomC	WMA	50	1			1		Cp
	2	85	E12	P30	HomC	GLA	50	1		1			Flocculus
	2	86	E12	P30	HomC	GLA	50	10		10			Simplex
	2	87	E12	P30	HetC	BG+GLA	50	8	5	3			Simplex
	2	88	E12	P30	HomC	BG	50	2	2				Cp
	2	89	E12	P30	HomC	BG	50	1	1				Cp
	2	90	E12	P30	HomC	WMA	50	2			2		Cp
	2	91	E12	P30	HetC	BG+GLA+WMA	250	9	5	3	1		Pm, Cp
	2	92	E12	P30	HetC	GLA+WMA	50	6		4	2		CrusI
	2	93	E12	P30	HomC	WMA	50	1			1		Cp
	2	94	E12	P30	HomC	GLA	50	1		1			Pm
	2	95	E12	P30	HetC	BG+GLA+WMA	1000	8	1	6	1		CrusI, Flocculus
	2	96	E12	P30	HetC	BG+GLA+WMA	1000	59	19	39	1		Cp, VIII/IX
	2	97	E12	P30	HetC	BG+GLA	50	4	2	2			CrusII
	2	98	E12	P30	HomC	GLA	50	1		1			Pm
	2	99	E12	P30	HomC	WMA	50	3			3		Deep WM
	2	100	E12	P30	HomC	WMA	50	1			1		CrusI
	2	101	E12	P30	HomC	BG	50	1	1				Flocculus
	2	102	E12	P30	HomC	GLA	50	1		1			Flocculus
	2	103	E12	P30	HetC	GLA+WMA	400	6		3	3		Simplex
	2	104	E12	P30	HomC	WMA	50	1			1		CrusI
	2	105	E12	P30	HomC	WMA	50	1			1		Cp
	2	106	E12	P30	HomC	GLA	50	1		1			Simplex
	2	107	E12	P30	HetC	BG+GLA+WMA+CNA	1850	104	29	66	9		CrusI, CrusII, Flocculus
	2	108	E12	P30	HetC	BG+GLA+WMA	1850	35	5	29	1		Simplex, CrusI, CrusII, Pm, Cp, Flocculus
	2	109	E12	P30	HetC	BG+GLA+WMA	1150	23	7	15	1		Simplex, CrusI, Cp, VIII/IX
	2	110	E12	P30	HomC	GLA	50	2		2			CrusI
	2	111	E12	P30	HetC	BG+GLA+WMA	1750	48	14	32	2		CrusI, CrusII, Pm, Cp, VIb, VIII/IX
	2	112	E12	P30	HetC	BG+GLA+WMA	1900	131	83	42	6		Simplex, CrusI, Pm, Cp, Flocculus
	2	113	E12	P30	HomC	GLA	50	1		1			CrusI
	2	114	E12	P30	HetC	BG+WMA	50	2	1		1		Cp
	2	115	E12	P30	HomC	GLA	50	2		2			Cp
	2	116	E12	P30	HetC	BG+GLA	1150	58	42	16			CrusI, Pm, Cp
	2	117	E12	P30	HetC	BG+GLA+WMA	350	6	1	4	1		Flocculus
	2	118	E12	P30	HomC	GLA	450	8		8			Cp
	2	119	E12	P30	HetC	BG+GLA	100	46	36	10			CrusII
	2	120	E12	P30	HetC	BG+GLA+WMA	400	70	35	34	1		Flocculus
	2	121	E12	P30	HomC	WMA	50	1			1		Cp
	2	122	E12	P30	HomC	WMA	50	3			3		Cp
	2	123	E12	P30	HomC	GLA	50	1		1			Cp
	2	124	E12	P30	HomC	GLA	50	1		1			Pm
	2	125	E12	P30	HetC	BG+GLA	1500	101	49	52			Cp, VIII
	2	126	E12	P30	HomC	WMA	50	1			1		Cp
	2	127	E12	P30	HetC	BG+GLA	50	6	4	2			Pm
	2	128	E12	P30	HomC	BG	50	1	1				Pm
	2	129	E12	P30	HetC	GLA+WMA	1100	11		7	4		Pm, Flocculus
	2	130	E12	P30	HomC	WMA	250	2			2		Cp
	2	131	E12	P30	HomC	WMA	200	2			2		CrusII, Cp
	2	132	E12	P30	HomC	BG	50	1	1				Pm
	2	133	E12	P30	HomC	WMA	50	1			1		Cp
	2	134	E12	P30	HetC	BG+GLA+WMA	350	4	2	1	1		CrusII, Cp
	2	135	E12	P30	HetC	BG+GLA	350	11	7	4			CrusI, VIb
	2	136	E12	P30	HetC	BG+GLA+WMA	1050	31	12	16	3		Pm, Cp, VIII/IX
	2	137	E12	P30	HomC	GLA	50	2		2			Flocculus
	2	138	E12	P30	HomC	GLA	50	1		1			Pm, CrusI
	2	139	E12	P30	HetC	GLA+WMA	300	4		2	2		Cp
	2	140	E12	P30	HomC	BG	50	1	1				CrusI
	2	141	E12	P30	HetC	BG+GLA+WMA	1700	107	53	47	7		Simplex, Pm, Cp, Flocculus
	2	142	E12	P30	HetC	BG+GLA	350	5	3	2			Cp, VIII
	2	143	E12	P30	HetC	BG+GLA+WMA	550	20	5	13	2		CrusII, Cp, VIII/IX
	2	144	E12	P30	HomC	GLA	550	2		2			CrusI
	2	145	E12	P30	HomC	GLA	100	2		2			Cp
	2	146	E12	P30	HomC	GLA	50	2		2			Flocculus
	2	147	E12	P30	HomC	GLA	50	2		2			Cp
	2	148	E12	P30	HomC	WMA	100	2			2		Pm, Cp
	2	149	E12	P30	HomC	GLA	50	1		1			CrusI
	2	150	E12	P30	HomC	GLA	50	1		1			Flocculus
	2	151	E12	P30	HetC	BG+GLA+WMA	250	61	40	19	2		Pm, Cp
	2	152	E12	P30	HetC	BG+GLA	150	12	7	5			Simplex, V/VIa
	2	153	E12	P30	HetC	BG+GLA	150	8	6	2			CrusII
	2	154	E12	P30	HetC	BG+GLA+WMA	900	10	4	5	1		CrusI, CrusII, Cp
	2	155	E12	P30	HomC	GLA	50	1		1			Flocculus
	2	156	E12	P30	HetC	BG+GLA	150	18	16	2			Cp
	2	157	E12	P30	HetC	BG+GLA	600	3	1	2			CrusI, VIII
	2	158	E12	P30	HomC	GLA	50	1		1			Flocculus
	2	159	E12	P30	HetC	BG+GLA+WMA	500	23	12	9	2		Simplex
	2	160	E12	P30	HomC	GLA	350	6		6			CrusII
	2	161	E12	P30	HetC	BG+GLA+WMA	1450	67	38	23	6		Simplex
	2	162	E12	P30	HomC	WMA	50	1			1		Cp, Deep WM
	2	163	E12	P30	HomC	GLA	50	1		1			Flocculus
	2	164	E12	P30	HetC	BG+GLA	100	4	3	1			Cp
	2	165	E12	P30	HetC	BG+GLA+WMA	1300	120	76	42	2		Simplex, CrusI, Pm, Cp
	2	166	E12	P30	HomC	GLA	50	2		2			Simplex
	2	167	E12	P30	HomC	GLA	50	1		1			Flocculus
	2	168	E12	P30	HetC	BG+GLA+WMA	300	36	19	13	4		Cp
	2	169	E12	P30	HomC	WMA	50	1			1		Cp
	2	170	E12	P30	HetC	BG+GLA	50	5	2	3			CrusII
	2	171	E12	P30	HomC	BG	50	2	2				Simplex
	2	172	E12	P30	HomC	WMA	50	1			1		CrusII
	2	173	E12	P30	HomC	BG	50	2	2				CrusI
	2	174	E12	P30	HetC	BG+GLA	50	3	2	1			IX
	3	175	E12	P30	HomC	WMA	50	1			1		II
	3	176	E12	P30	HetC	WMA+CNA	350	8			5	3	VIII/IX, Cerebellar Nuclei
	3	177	E12	P30	HomC	WMA	50	2			2		CrusII
	3	178	E12	P30	HomC	WMA	50	1			1		III
	3	179	E12	P30	HomC	GLA	50	1		1			VIII/IX
	3	180	E12	P30	HetC	BG+GLA	150	5	1	4			Cp
	3	181	E12	P30	HomC	WMA	50	1			1		VIII/IX
	3	182	E12	P30	HomC	WMA	100	4			4		CrusII
	3	183	E12	P30	HetC	BG+GLA	100	20	9	11			Pm
	3	184	E12	P30	HomC	WMA	100	1			1		Deep WM
	3	185	E12	P30	HomC	GLA	50	5		5			Pm
	3	186	E12	P30	HomC	GLA	50	2		2			VIII/IX
	3	187	E12	P30	HomC	CNA	50	1				1	Cerebellar Nuclei
	3	188	E12	P30	HomC	CNA	50	5				5	Cerebellar Nuclei
	3	189	E12	P30	HomC	WMA	150	7			7		CrusI, CrusII
	3	190	E12	P30	HomC	WMA	50	1			1		Cp
	3	191	E12	P30	HomC	WMA	50	1			1		Deep WM
	3	192	E12	P30	HetC	WMA+CNA	450	3			1	2	Cp, Cerebellar Nuclei
	3	193	E12	P30	HomC	GLA	100	2		2			Cp, VIII/IX
	3	194	E12	P30	HomC	BG	50	5	5				Simplex
	3	195	E12	P30	HomC	WMA	50	2			2		CrusI
	3	196	E12	P30	HomC	GLA	50	1		1			CrusII
	3	197	E12	P30	HomC	BG	50	2	2				Pm
	3	198	E12	P30	HomC	GLA	50	1		1			CrusII
	3	199	E12	P30	HomC	WMA	50	1			1		IV/V
	3	200	E12	P30	HetC	BG+GLA+WMA	350	19	10	5	4		Pm
	3	201	E12	P30	HetC	BG+GLA+WMA	700	14	10	3	1		CrusII, Pm
	3	202	E12	P30	HomC	BG	50	5	5				CrusII
	3	203	E12	P30	HomC	BG	150	7	7				VIII/IX
	3	204	E12	P30	HomC	BG	50	1	1				VIII/IX
	3	205	E12	P30	HomC	WMA	50	1			1		IV/V
	3	206	E12	P30	HetC	BG+GLA+WMA	100	4	1	2	1		III
	3	207	E12	P30	HomC	WMA	50	1			1		IV/V
	3	208	E12	P30	HomC	BG	50	3	3				VIII/IX
	3	209	E12	P30	HomC	BG	50	5	5				VIII/IX
	3	210	E12	P30	HetC	BG+GLA+WMA	400	44	24	15	5		CrusI, CrusII
	3	211	E12	P30	HomC	WMA	50	2			2		Pm
	3	212	E12	P30	HomC	WMA	50	1			1		2
	3	213	E12	P30	HomC	WMA	50	1			1		Deep WM
	3	214	E12	P30	HetC	BG+GLA+WMA	150	15	8	5	2		Flocculus, Deep WM
	3	215	E12	P30	HetC	BG+GLA	1150	5	2	3			Pm, VIII/IX
	3	216	E12	P30	HetC	BG+GLA	300	61	36	25			Simplex, Pm
	3	217	E12	P30	HomC	BG	50	2	2				Cp
	3	218	E12	P30	HetC	BG+GLA+WMA+CNA	1450	91	32	12	29	18	CrusI, CrusII, Deep WM
	3	219	E12	P30	HetC	BG+GLA	200	11	5	6			VIII/IX
	3	220	E12	P30	HomC	WMA	100	5			5		Deep WM
	3	221	E12	P30	HomC	CNA	50	2				2	Cerebellar Nuclei
	3	222	E12	P30	HetC	BG+GLA+WMA	1050	54	36	16	2		Simplex, Pm, VIII
	3	223	E12	P30	HetC	BG+GLA+WMA+CNA	2450	69	17	5	40	7	CrusI, CrusII, Pm, Deep WM, Cerebellar Nuclei
	3	224	E12	P30	HomC	WMA	50	1			1		Deep WM
	3	225	E12	P30	HetC	BG+GLA	250	5	1	4			VIII/IX
	3	226	E12	P30	HetC	BG+GLA	50	5	4	1			Cp
	3	227	E12	P30	HetC	BG+GLA	200	17	13	4			IV/V
	3	228	E12	P30	HomC	WMA	50	1			1		CrusII
	3	229	E12	P30	HetC	BG+GLA+WMA	1450	43	14	19	10		Cp, VIII, Deep WM
	3	230	E12	P30	HomC	GLA	50	1		1			VIII/IX
	3	231	E12	P30	HetC	BG+GLA	50	7	6	1			Cp
	3	232	E12	P30	HetC	BG+GLA	700	20	16	4			Cp, VIII/IX
	3	233	E12	P30	HomC	CNA	50	1				1	Cerebellar Nuclei
	3	234	E12	P30	HomC	GLA	50	1		1			VIc/VII
	3	235	E12	P30	HomC	BG	50	2	2				VII
	3	236	E12	P30	HomC	WMA	50	1			1		Deep WM
	3	237	E12	P30	HomC	WMA	100	3			3		Deep WM
	3	238	E12	P30	HomC	WMA	50	2			2		Deep WM
	3	239	E12	P30	HetC	BG+GLA	50	6	3	3			Cp
	3	240	E12	P30	HomC	WMA	100	2			2		VIII/IX
	3	241	E12	P30	HomC	WMA	50	1			1		Cp
	3	242	E12	P30	HetC	BG+GLA+WMA	100	5	2	2	1		Cp
	3	243	E12	P30	HomC	GLA	100	7		7			VIa
	3	244	E12	P30	HetC	BG+GLA+WMA+CNA	1400	47	4	13	29	1	CrusI, VIII/IX, Deep WM, Cerebellar Nuclei
	3	245	E12	P30	HomC	WMA	50	1			1		VIII/IX
	3	246	E12	P30	HomC	WMA	50	1			1		Pm
	3	247	E12	P30	HetC	GLA+CNA	350	5		3		2	Pm, Cerebellar Nuclei
	3	248	E12	P30	HetC	BG+GLA	50	2	1	1			VIII/IX
	3	249	E12	P30	HetC	BG+GLA+WMA	800	134	77	50	7		Simplex, CrusI, CrusII, Cp, VIa, VII
	3	250	E12	P30	HetC	WMA+CNA	300	4			3	1	Deep WM, Cerebellar Nuclei
	3	251	E12	P30	HetC	BG+GLA	100	8	4	4			Cp
	3	252	E12	P30	HomC	BG	50	2	2				Cp
	3	253	E12	P30	HomC	GLA	50	1		1			Cp
	3	254	E12	P30	HomC	BG	50	1	1				VIII/IX
	3	255	E12	P30	HomC	WMA	150	2			2		Deep WM
	3	256	E12	P30	HetC	WMA+CNA	400	4			3	1	Deep WM, Cerebellar Nuclei
	3	257	E12	P30	HomC	CNA	50	2				2	Cerebellar Nuclei
	3	258	E12	P30	HetC	BG+GLA	400	9	4	5			Cp, VIII/IX
	3	259	E12	P30	HomC	WMA	50	1			1		CrusI
	3	260	E12	P30	HomC	WMA	50	1			1		Cp
	3	261	E12	P30	HomC	CNA	50	2				2	Cerebellar Nuclei
	3	262	E12	P30	HetC	BG+GLA+WMA	800	69	46	21	2		Pm, Cp
	3	263	E12	P30	HetC	BG+GLA	150	2	1	1			Pm,
	3	264	E12	P30	HomC	GLA	50	1		1			VIII/IX
	3	265	E12	P30	HomC	GLA	50	1		1			VIc, VII
	3	266	E12	P30	HomC	CNA	50	1				1	Cerebellar Nuclei
	3	267	E12	P30	HomC	CNA	50	1				1	Cerebellar Nuclei
	3	268	E12	P30	HomC	BG	750	3	3				Pm, VIa
	3	269	E12	P30	HomC	BG	50	1	1				CrusI
	3	270	E12	P30	HetC	BG+GLA	100	9	8	1			xx
	3	271	E12	P30	HomC	BG	50	3	3				Cp
	3	272	E12	P30	HomC	WMA	50	2			2		Deep WM
	3	273	E12	P30	HomC	WMA	50	2			2		Deep WM
	3	274	E12	P30	HetC	BG+GLA+WMA+CNA	950	37	13	12	8	4	CrusII, Cp, Cerebellar Nuclei
	3	275	E12	P30	HetC	BG+GLA+WMA	1050	34	18	11	5		CrusI, Cp, VIII
	3	276	E12	P30	HomC	GLA	50	1		1			VIII/IX
	3	277	E12	P30	HetC	BG+GLA+WMA	1800	67	43	11	13		CrusI, Cp, VIII
	3	278	E12	P30	HomC	WMA	50	1			1		VIII/IX
	3	279	E12	P30	HomC	WMA	50	2			2		CrusI
	3	280	E12	P30	HomC	WMA	50	1			1		Deep WM
	3	281	E12	P30	HomC	WMA	150	4			4		VIII/IX
	3	282	E12	P30	HomC	GLA	50	2		2			CrusI
	3	283	E12	P30	HetC	BG+GLA	100	3	2	1			Cp
	3	284	E12	P30	HomC	WMA	50	1			1		VIII/IX
	1	1	E14	P30	HomC	GLA	50	1		1			IX
	1	2	E14	P30	HetC	BG+GLA	50	10	3	7			X, IX
	1	3	E14	P30	HetC	BG+GLA+WMA	100	7	4	2	1		IX, X
	1	4	E14	P30	HomC	GLA	50	1		1			X
	1	5	E14	P30	HomC	GLA	50	2		2			IX
	1	6	E14	P30	HomC	WMA	50	1			1		X
	1	7	E14	P30	HomC	GLA	100	5		5			IX, X
	1	8	E14	P30	HomC	GLA	50	2		2			X
	1	9	E14	P30	HomC	WMA	150	3			3		X, VIII
	1	10	E14	P30	HomC	GLA	50	4		4			II, III
	1	11	E14	P30	HomC	GLA	50	2		2			IX
	1	12	E14	P30	HomC	GLA	50	1		1			IX
	1	13	E14	P30	HomC	WMA	50	1			1		X
	1	14	E14	P30	HomC	WMA	50	2			2		Deep WM
	1	15	E14	P30	HomC	GLA	50	1		1			X
	1	16	E14	P30	HomC	WMA	50	2			2		IX
	1	17	E14	P30	HomC	GLA	200	5		5			IX, X
	1	18	E14	P30	HetC	GLA+WMA	50	12		10	2		II a VI
	1	19	E14	P30	HetC	BG+GLA	50	3	2	1			IX
	1	20	E14	P30	HomC	GLA	50	1		1			VIII
	1	21	E14	P30	HomC	GLA	50	1		1			IX
	1	22	E14	P30	HetC	BG+WMA	50	2	1		1		X
	2	23	E14	P30	HomC	WMA	50	1			1		IX
	2	24	E14	P30	HetC	BG+GLA	50	5	4	1			X
	2	25	E14	P30	HetC	BG+GLA	50	6	n.d.	n.d.			X
	2	26	E14	P30	HomC	GLA	50	3		3			X
	2	27	E14	P30	HetC	GLA+WMA	50	3		n.d.	n.d.		X
	2	28	E14	P30	HomC	WMA	50	1			1		X
	2	29	E14	P30	HomC	GLA	50	1		1			X
	2	30	E14	P30	HomC	GLA	50	4		4			X
	3	31	E14	P30	HetC	BG+GLA+WMA	350	12	8	3	1		I/II, III
	3	32	E14	P30	HetC	BG+GLA+WMA	400	25	7	12	6		I/II, IV/V
	3	33	E14	P30	HetC	GLA+WMA	100	26		11	15		I/II
	3	34	E14	P30	HetC	BG+GLA	450	16	10	6			IV/V, I/II
	3	35	E14	P30	HomC	WMA	50	1			1		III
	3	36	E14	P30	HetC	BG+GLA	50	6	5	1			III
	3	37	E14	P30	HomC	BG	50	3	3				I/II
	3	38	E14	P30	HetC	BG+GLA	450	74	31	43			I/II
	3	39	E14	P30	HomC	WMA	50	1			1		IV/V
	3	40	E14	P30	HomC	WMA	100	3			3		Deep WM
	3	41	E14	P30	HomC	WMA	100	2			2		Deep WM
	3	42	E14	P30	HomC	WMA	50	3			3		Deep WM
	3	43	E14	P30	HetC	BG+GLA	50	4	3	1			I/II
	3	44	E14	P30	HetC	BG+GLA+WMA	350	91	12	60	19		I/II
	3	45	E14	P30	HomC	WMA	50	1		1			III
	3	46	E14	P30	HomC	WMA	50	1		1			III
	3	47	E14	P30	HetC	BG+GLA	50	13	9	4			I/II
	3	48	E14	P30	HetC	BG+GLA	450	16	9	7			IV/V, III
	3	49	E14	P30	HomC	WMA	50	3			3		I/II Deep WM
	3	50	E14	P30	HetC	BG+GLA	50	5	2	3			I/II
	3	51	E14	P30	HomC	WMA	50	1			1		Deep WM
	3	52	E14	P30	HomC	WMA	50	1			1		Deep WM
	3	53	E14	P30	HetC	BG+GLA+WMA	200	16	8	7	1		I/II
	3	54	E14	P30	HomC	WMA	50	1			1		Deep WM
	3	55	E14	P30	HomC	BG	50	4	4				I/II
	3	56	E14	P30	HetC	BG+GLA	50	13	7	6			I/II
	3	57	E14	P30	HetC	BG+GLA	200	26	8	18			I/II
	3	58	E14	P30	HomC	WMA	50	3			3		I/II Deep WM
	3	59	E14	P30	HetC	BG+GLA	100	14	11	3			I/II
	3	60	E14	P30	HetC	BG+GLA+WMA	350	40	11	25	4		I/II
	3	61	E14	P30	HomC	WMA	50	1			1		Deep WM
	4	62	E14	P30	HetC	BG+GLA+WMA	100	7	4	1	2		VI
	4	63	E14	P30	HomC	WMA	50	1			1		Deep WM
	4	64	E14	P30	HomC	WMA	50	1			1		Deep WM
	4	65	E14	P30	HomC	WMA	100	4			4		VI
	4	66	E14	P30	HomC	WMA	50	1			1		Deep WM
	4	67	E14	P30	HomC	WMA	50	1			1		Deep WM
	4	68	E14	P30	HomC	WMA	50	1			1		Deep WM
	4	69	E14	P30	HomC	CNA	50	1				1	Cerebellar Nuclei
	4	70	E14	P30	HomC	WMA + CNA	900	2			1	1	Deep WM, Cerebellar Nuclei
	4	71	E14	P30	HomC	WMA	50	2			2		Deep WM
	4	72	E14	P30	HomC	WMA	50	4			4		Deep WM
	4	73	E14	P30	HomC	WMA	50	2			2		Deep WM
	4	74	E14	P30	HomC	WMA	50	1			1		Deep WM
	4	75	E14	P30	HomC	WMA	50	1			1		Deep WM
	4	76	E14	P30	HomC	GLA	50	1		1			X
	4	77	E14	P30	HomC	WMA	100	2			2		Deep WM
	4	78	E14	P30	HomC	WMA	50	2			2		Deep WM
	4	79	E14	P30	HomC	BG	50	1	1				V
	4	80	E14	P30	HomC	WMA	50	1			1		Deep WM
	4	81	E14	P30	HomC	WMA	50	2			2		Deep WM
	4	82	E14	P30	HomC	WMA	50	2			2		Deep WM
	4	83	E14	P30	HomC	WMA	100	2			2		Deep WM
	4	84	E14	P30	HomC	WMA	50	1			1		Deep WM
	4	85	E14	P30	HomC	WMA	50	1			1		VI
	4	86	E14	P30	HomC	WMA	100	4			4		Deep WM
	4	87	E14	P30	HomC	WMA	50	1			1		Deep WM
	4	88	E14	P30	HomC	CNA	250	3				3	Cerebellar Nuclei
	4	89	E14	P30	HetC	BG+GLA+WMA	150	18	2	10	6		IV/V
	4	90	E14	P30	HomC	WMA	50	1			1		Deep WM
	4	91	E14	P30	HomC	CNA	50	1				1	Cerebellar Nuclei
	4	92	E14	P30	HomC	WMA	50	2			2		Deep WM
	4	93	E14	P30	HomC	WMA	50	1			1		Deep WM
	4	94	E14	P30	HomC	WMA	50	3			3		Deep WM
	4	95	E14	P30	HomC	WMA	50	1			1		Deep WM
	4	96	E14	P30	HomC	CNA	50	1				1	Cerebellar Nuclei
	4	97	E14	P30	HetC	BG+WMA	600	2	1		1		Deep WM + VIII
	4	98	E14	P30	HomC	WMA	50	1			1		Deep WM
	4	99	E14	P30	HomC	WMA	50	1			1		Deep WM
	4	100	E14	P30	HomC	WMA	400	4			4		Deep WM
	4	101	E14	P30	HomC	WMA	50	1			1		Deep WM
	4	102	E14	P30	HomC	WMA	50	2			2		Deep WM
	animal n.	clone n.	time of electroporation	time of analysis	clone type	clone subtype	M-L dispersion (µm)	clone size	n. of BGp	n. of GLAp	n. of PWM	n. of VC	A-P dispersion
	1	1	E12	P0	HomC	BGp	400	4	4				middle-post
	1	2	E12	P0	HomC	BGp	50	8	8				middle
	1	3	E12	P0	HomC	BGp	50	3	3				ant-post
	1	4	E12	P0	HomC	BGp	200	9	9				middle-post
	1	5	E12	P0	HomC	BGp	50	6	6				ant
	1	6	E12	P0	HomC	BGp	50	2	2				ant
	1	7	E12	P0	HomC	BGp	50	2	2				ant
	1	8	E12	P0	HomC	PWM	200	4			4		pwm
	1	9	E12	P0	HomC	BGp	100	8	8				middle
	1	10	E12	P0	HomC	BGp	50	3	3				ant
	1	11	E12	P0	HomC	BGp	50	4	4				ant
	1	12	E12	P0	HomC	BGp	50	2	2				ant
	1	13	E12	P0	HomC	PWM	50	4			4		pwm
	1	14	E12	P0	HomC	PWM	50	4			4		pwm
	1	15	E12	P0	HomC	BGp	50	3	3				ant
	1	16	E12	P0	HetC	BGp+GLAp	50	2	1	1			post
	1	17	E12	P0	HomC	GLAp	50	1		1			post
	1	18	E12	P0	HomC	PWM	50	1			1		pwm
	1	19	E12	P0	HomC	PWM	50	1			1		pwm
	1	20	E12	P0	HomC	BGp	50	3	3				post
	1	21	E12	P0	HomC	BGp	50	1	1				post
	1	22	E12	P0	HomC	PWM	50	1			1		pwm
	1	23	E12	P0	HomC	BGp	100	2	2				post
	1	24	E12	P0	HomC	GLAp	50	1		1			post
	1	25	E12	P0	HomC	BGp	50	2	2				post
	1	26	E12	P0	HomC	BGp	50	3	3				post
	1	27	E12	P0	HomC	BGp	50	3	3				post
	2	28	E12	P0	HomC	PWM	50	8			8		pwm
	2	29	E12	P0	HomC	PWM	50	7			7		ant
	2	30	E12	P0	HomC	VC	50	2				2
	2	31	E12	P0	HetC	BGp+GLAp+PWM	300	8	5	1	2		post
	2	32	E12	P0	HomC	PWM	50	2			2		pwm
	2	33	E12	P0	HomC	VC	50	1				1
	2	34	E12	P0	HomC	PWM	50	1			1		pwm
	2	35	E12	P0	HetC	GLAp+PWM	600	3		2	1		post
	2	36	E12	P0	HomC	PWM	50	1			1		pwm
	2	37	E12	P0	HetC	GLAp+PWM	50	5		3	2		post
	2	38	E12	P0	HomC	PWM	50	5			5		pwm
	2	39	E12	P0	HetC	BGp+GLAp+PWM	50	17	5	4	8		middle
	2	40	E12	P0	HomC	PWM	50	1			1		pwm
	2	41	E12	P0	HomC	PWM	50	1			1		pwm
	2	42	E12	P0	HomC	PWM	50	2			2		middle
	2	43	E12	P0	HomC	PWM	50	7			7		pwm
	2	44	E12	P0	HomC	PWM	50	2			2		pwm
	2	45	E12	P0	HomC	BGp	50	2	2				post
	2	46	E12	P0	HomC	BGp	50	4	4				post
	2	47	E12	P0	HomC	PWM	200	14			14		middle
	3	48	E12	P0	HetC	BGp + PWM	50	11	1		10		post
	3	49	E12	P0	HomC	BGp	50	2	2				ant
	3	50	E12	P0	HomC	PWM	50	6			6		pwm
	3	51	E12	P0	HomC	BGp	50	2	2				ant
	3	52	E12	P0	HomC	BGp	50	9	9				ant
	3	53	E12	P0	HomC	PWM	50	2			2		pwm
	3	54	E12	P0	HomC	PWM	50	6			6		pwm
	3	55	E12	P0	HomC	PWM	50	2			2		pwm
	3	56	E12	P0	HomC	PWM	50	3			3		pwm
	3	57	E12	P0	HomC	PWM	50	1			1		pwm
	3	58	E12	P0	HomC	PWM	50	3			3		pwm
	3	59	E12	P0	HomC	PWM	50	1			1		pwm
	3	60	E12	P0	HomC	PWM	50	3			3		pwm
	3	61	E12	P0	HomC	PWM	50	1			1		pwm
	3	62	E12	P0	HomC	PWM	50	2			2		pwm
	3	63	E12	P0	HomC	PWM	50	1			1		pwm
	1	1	E14	P0	HomC	PWM	50	2			2		pwm
	1	2	E14	P0	HomC	PWM	50	3			3		pwm
	1	3	E14	P0	HomC	BGp	50	3	3				ant
	1	4	E14	P0	HomC	BGp	50	4	4				ant
	1	5	E14	P0	HetC	BGp+PWM	50	4	3		1		ant+pwm
	1	6	E14	P0	HomC	PWM	50	2			2		pwm
	1	7	E14	P0	HomC	PWM	50	3			3		pwm
	1	8	E14	P0	HomC	PWM	50	6			6		pwm
	1	9	E14	P0	HomC	PWM	50	1			1		pwm
	1	10	E14	P0	HomC	PWM	50	3			3		pwm
	1	11	E14	P0	HomC	PWM	50	3			3		pwm
	1	12	E14	P0	HetC	BGp+GLAp	50	2	1	1			ant
	1	13	E14	P0	HomC	PWM	50	6			6		pwm
	1	14	E14	P0	HomC	BGp	50	5	5				ant
	1	15	E14	P0	HomC	BGp	50	1	1				ant
	1	16	E14	P0	HomC	BGp	50	1	1				ant
	1	17	E14	P0	HomC	PWM	50	3			3		pwm
	1	18	E14	P0	HomC	PWM	50	1			1		pwm
	2	19	E14	P0	HomC	BGp	50	2	2				middle
	2	20	E14	P0	HomC	PWM	100	2			2		pwm
	2	21	E14	P0	HomC	BGp	50	3	3				ant
	2	22	E14	P0	HomC	PWM	50	2			2		pwm
	2	23	E14	P0	HomC	PWM	800	3			3		pwm
	2	24	E14	P0	HomC	PWM	50	2			2		pwm
	2	25	E14	P0	HetC	BGp+GLAp	100	6	5	1			ant
	2	26	E14	P0	HomC	VC	50	3				3
	2	27	E14	P0	HomC	PWM	50	1			1		pwm
	2	28	E14	P0	HomC	BGp	50	1	1				ant
	2	29	E14	P0	HomC	BGp	50	3	3				ant
	2	30	E14	P0	HomC	PWM	50	2			2		pwm
	2	31	E14	P0	HomC	BGp	100	2	2				ant
	2	32	E14	P0	HomC	BGp	50	2	2				ant
	2	33	E14	P0	HomC	PWM	50	1			1		pwm
	2	34	E14	P0	HomC	BGp	100	3	3				ant
	2	35	E14	P0	HomC	PWM	50	1			1		pwm
	2	36	E14	P0	HomC	GLAp	50	2		2			ant
	2	37	E14	P0	HomC	BGp	400	4	4				ant
	2	38	E14	P0	HomC	BGp	100	4	4				ant
	2	39	E14	P0	HomC	BGp	150	9	9				ant
	2	40	E14	P0	HomC	BGp	500	4	4				ant
	2	41	E14	P0	HomC	PWM	50	3			3		pwm
	2	42	E14	P0	HomC	PWM	100	5			5		pwm
	2	43	E14	P0	HomC	VC	100	5				5
	2	44	E14	P0	HomC	GLAp	50	2		2			middle
	2	45	E14	P0	HomC	PWM	50	7			7		pwm
	2	46	E14	P0	HomC	PWM	150	4			4		pwm
	2	47	E14	P0	HomC	PWM	50	2			2		pwm
	2	48	E14	P0	HomC	PWM	50	2			2		pwm
	2	49	E14	P0	HomC	GLAp	50	2		2			middle
	2	50	E14	P0	HomC	PWM	100	3			3		pwm
	2	51	E14	P0	HomC	PWM	50	1			1		pwm
	2	52	E14	P0	HetC	GLAp+PWM	100	6	2		4		ant+pwm
	2	53	E14	P0	HomC	PWM	100	4			4		pwm
	2	54	E14	P0	HomC	PWM	250	5			5		pwm
	2	55	E14	P0	HomC	PWM	50	4			4		pwm
	2	56	E14	P0	HomC	PWM	50	1			1		pwm
	2	57	E14	P0	HomC	PWM	50	2			2		pwm
	2	58	E14	P0	HomC	BGp	50	3	3				ant
	2	59	E14	P0	HomC	PWM	50	3			3		pwm
	2	60	E14	P0	HomC	VC	50	1				1
	3	61	E14	P0	HomC	PWM	50	1			1		post
	3	62	E14	P0	HetC	GLAp+PWM	200	5		1	4		post+pwm
	3	63	E14	P0	HomC	PWM	50	2			2		pwm
	3	64	E14	P0	HomC	PWM	50	2			2		pwm
	3	65	E14	P0	HomC	PWM	50	7			7		pwm
	3	66	E14	P0	HomC	PWM	50	2			2		pwm
	3	67	E14	P0	HomC	BGp	200	2	2				ant+middle
	3	68	E14	P0	HetC	BGp+GLAp+PWM	500	12	3	3	6		ant+pwm
	3	69	E14	P0	HomC	PWM	150	6			6		pwm
	3	70	E14	P0	HomC	GLAp	50	3		3			ant
	3	71	E14	P0	HetC	GLAp+PWM	250	7		2	5		middle+pwm
	3	72	E14	P0	HomC	PWM	300	3			3		pwm
	3	73	E14	P0	HomC	BGp	50	2	2				post
	3	74	E14	P0	HetC	BGp+PWM	250	13	11		2		ant+pwm
	3	75	E14	P0	HetC	BGp+GLAp+PWM	450	9	4	3	2		middle+pwm
	3	76	E14	P0	HomC	PWM	50	2			2		pwm
	3	77	E14	P0	HomC	GLAp	50	3		3			anterior
	3	78	E14	P0	HetC	GLAp+PWM	200	5		3	2		posterior+pwm
	3	79	E14	P0	HomC	BGp	50	1	1				anterior
	3	80	E14	P0	HomC	BGp	50	2	2				middle
	3	81	E14	P0	HomC	PWM	50	2			2		pwm
	3	82	E14	P0	HomC	PWM	50	1			1		pwm
	3	83	E14	P0	HomC	PWM	50	2			2		pwm
	3	84	E14	P0	HomC	GLAp	50	3		3			middle
	3	85	E14	P0	HomC	PWM	650	3			3		pwm
	3	86	E14	P0	HomC	PWM	50	9			9		pwm
	3	87	E14	P0	HomC	PWM	100	10			10		pwm
	3	88	E14	P0	HomC	PWM	200	5			5		pwm
	3	89	E14	P0	HomC	PWM	50	2			2		pwm
	3	90	E14	P0	HomC	GLAp	50	2		2			middle
	3	91	E14	P0	HomC	PWM	50	1			1		pwm
	3	92	E14	P0	HomC	PWM	150	3			3		pwm
	3	93	E14	P0	HomC	PWM	50	4			4		pwm
	3	94	E14	P0	HomC	GLAp	50	2		2			middle
	3	95	E14	P0	HomC	PWM	50	1			1		pwm
	3	96	E14	P0	HomC	GLAp	50	8		8			ant
	3	97	E14	P0	HomC	PWM	50	1			1		pwm
	3	98	E14	P0	HomC	PWM	50	1			1		pwm
	3	99	E14	P0	HomC	BGp	50	1	1				ant
	3	100	E14	P0	HomC	BGp	50	4	4				post
	3	101	E14	P0	HetC	GLAp+PWM	100	5		3	2		ant+pwm
	3	102	E14	P0	HomC	PWM	50	4			4		pwm
	3	103	E14	P0	HomC	PWM	50	3			3		pwm
	3	104	E14	P0	HomC	PWM	50	6			6		pwm
	3	105	E14	P0	HomC	PWM	50	3			3		pwm
	3	106	E14	P0	HomC	PWM	50	1			1		pwm
	3	107	E14	P0	HomC	PWM	50	3			3		pwm
	3	108	E14	P0	HomC	PWM	50	2			2		pwm
	3	109	E14	P0	HomC	PWM	50	3			3		pwm
	3	110	E14	P0	HomC	BGp	50	1	1				middle
	3	111	E14	P0	HomC	BGp	50	1	1				middle
	3	112	E14	P0	HomC	PWM	50	1			1		pwm
	3	113	E14	P0	HomC	GLAp	50	2		2			ant
	3	114	E14	P0	HomC	PWM	50	2			2		pwm
	3	115	E14	P0	HomC	PWM	50	2			2		pwm
	3	116	E14	P0	HomC	PWM	50	2			2		pwm
	3	117	E14	P0	HomC	PWM	50	3			3		pwm
	3	118	E14	P0	HomC	PWM	50	5			5		pwm
	3	119	E14	P0	HomC	BGp	50	1	1				middle
	3	120	E14	P0	HomC	BGp	50	3	3				ant
	3	121	E14	P0	HomC	BGp	50	2	2				ant
	3	122	E14	P0	HomC	PWM	50	2			2		pwm
	3	123	E14	P0	HomC	PWM	100	6			6		pwm
	3	124	E14	P0	HomC	BGp	50	3	3				ant
	Clone type: HomC, Homogeneous clone; HetC, Heterogeneous clone.
	Clone subtype: BG, Bergmann glia; GLA, granular layer astrocyte; WMA, white matter astrocyte; CNA, cerebellar nuclei astrocyte; PCLp, Purkinje cell layer progenitor; GLAp, granular layer astrocyte progenitor; PWM, prospective white matter; VC, ventricular cell.
	Antero-posterior (A-P) dispersion: Crus, cruciform; Pm, paramedian; Cp, copula pyramidis; ant, anterior cerebellum; post, posterior cerebellum; middle, middle cerebellum; pwm, prospective white matter.
	M-L, medio-lateral; na, not available

## Sheet: NND StarTrack E12 HetCs
	NND StarTrack E12 Heterogeneous clones
	Double clones	Triple clones	Triple clones (no WMA)
	8	8	8
	85	19	19
	89	21	21
	187	28	28
	34	28	28
	35	38	38
	114	56	56
	277	61	61
	14	62	62
	18	65	65
	27	67	67
	31	70	70
	33	71	71
	34	74	74
	39	78	78
	41	81	81
	42	81	81
	47	82	82
	53	86	86
	26	95	95
	34	100	100
	40	100	100
	43	101	101
	45	101	101
	47	106	106
	48	108	108
	49	113	113
	52	119	119
	53	122	122
	55	124	124
	55	130	130
	55	133	133
	56	135	135
	56	13	13
	8	17	17
	9	23	23
	10	27	27
	15	28	28
	19	32	32
	22	33	33
	23	41	41
	27	43	43
	30	46	46
	9	47	47
	11	48	48
	20	52	52
	23	52	52
	27	54	54
	28	54	54
	29	56	56
	33	58	58
	37	59	59
	38	60	60
	50	60	60
	52	61	61
	53	62	62
	53	62	62
	54	65	65
	54	65	65
	58	67	67
	59	69	69
	66	69	69
	67	69	69
	69	70	70
	70	71	71
	70	71	71
	72	72	72
	75	73	73
	15	74	74
	21	75	75
	23	75	75
	29	76	76
	32	76	76
	34	77	77
	34	77	77
	38	80	80
	40	80	80
	42	80	80
	45	80	80
	45	82	82
	46	82	82
	46	84	84
	48	85	85
	49	85	85
	50	85	85
	51	85	85
	52	87	87
	52	87	87
	52	88	88
	52	88	88
	52	89	89
	55	90	90
	56	91	91
	56	91	91
	56	93	93
	57	93	93
	59	93	93
	59	95	95
	61	95	95
	61	49	6
	63	50	9
	64	59	9
	64	67	9
	65	89	11
	66	98	11
	66	103	11
	66	106	11
	67	106	12
	68	107	12
	68	114	13
	69	125	13
	6	128	13
	7	130	13
	8	132	14
	9	135	16
	11	135	17
	12	147	18
	12	148	18
	12	150	20
	15	158	21
	16	158	21
	17	160	21
	17	163	21
	18	163	22
	19	165	22
	21	168	22
	22	168	22
	22	173	23
	25	176	24
	26	180	25
	26	186	25
	27	186	28
	29	189	28
	30	189	28
	32	190	30
	32	190	32
	34	6	32
	36	9	33
	38	9	33
	38	9	33
	38	11	33
	39	11	34
	39	11	34
	39	11	35
	40	12	37
	41	12	38
	43	13	38
	22	13	42
	99	13	42
	119	13	43
	305	14	45
	277	16	46
	349	17	49
	353	18	50
	368	18	51
	40	20	51
	88	21	52
	89	21	53
	100	21	54
	13	21	54
	15	22	54
	16	22	55
	96	22	55
	22	22	55
	127	23	51
	138	24	55
	224	25	61
	37	25	63
	50	28	65
	54	28	74
	56	28	78
	58	30	81
	64	32	87
	66	32	9
	72	33	30
	74	33	32
	75	33	36
	75	33	40
	10	34	51
	15	34	54
	19	35	65
	20	37	65
	20	38	69
	21	38	193
	28	42	673
	32	42	674
	50	43	695
	52	45	704
	52	46	713
	52	49	726
	53	50	738
	106	51	760
	123	51	5
	127	52	12
	129	53	15
	22	54	40
	25	54	47
	27	54	52
	28	55	52
	33	55	61
	38	55	65
	28	74	86
	60	82	46
	689	83	52
	701	101	57
	97	108	57
	101	115	60
	120	116	61
	127	118	61
	157	119	65
	184	124	72
	187	130	75
	204	135	77
	227	143	80
	246	148	80
	278	148	83
	288	149	90
	10	150	26
	11	151	29
	13	155	34
	16	156	42
	19	157	53
	21	159	54
	21	159	57
	21	160	58
	22	163	60
	25	164	61
	26	166	65
	29	167	66
	31	167	70
	32	168	75
	32	169	75
	39	171	78
	24	173	78
	29	173	81
	32	175	82
	33	176	84
	34	179	84
	19	180	87
	27	181	89
	111	183	89
	122	187	91
	59	189	91
	60	190	91
	61	191	91
	67	191	10
	69	194	10
	75	195	12
	78	196	16
	3	196	21
	7	196	22
	10	203	22
	35	203	22
	10	6	28
	82	38	29
	230	73	38
	234	106	38
	274	135	44
	31	151	45
	61	156	48
	108	163	49
	133	166	51
	136	181	55
	163	185	55
	202	189	57
	134	204	58
	141	207	58
	227	209	59
	236	220	59
	57	220	12
	58	253	46
	119	265	56
	120	285	58
	123	51	75
	4	55	80
	6	61	83
	6	63	91
	8	65	110
	8	74	112
	8	78	112
	10	81	119
	15	87	27
	18	805	31
	32	835	32
	32	847	37
	32	866	51
	33	874	55
	34	879	55
	149	9	39
	159	30	66
	211	32	78
	221	36	104
	20	40	60
	48	51	62
	55	54	67
	68	65	72
	72	65	82
	73	69	87
	76	814	100
	80	835	5
	87	836	14
	91	850	65
	96	850	65
	110	856	8
	113	863	10
	160	873	13
	51	875	18
	51	876	23
	54	96	23
	60	152	56
	63	222	58
	68	772	59
	77	193	60
	82	673	62
	89	674	65
	93	695	65
	95	704	66
	98	713	66
	98	726	67
	104	738	67
	108	760	68
	115	5	52
	123	12	52
	125	15	56
	125	40	57
	125	47	58
	131	52	58
	132	52	59
	137	61	59
	137	65	60
	145	86	61
	149	252	61
	152	678	61
	152	680	62
	155	704	62
	15	709	62
	16	46	63
	17	52	63
	17	57	65
	17	57	67
	19	60	67
	20	61	67
	20	61	69
	23	65	69
	29	72	70
	32	75	70
	34	77	71
	36	80	72
	38	80	73
	43	83	75
	44	90	75
	45	26	76
	46	29	76
	48	34	77
	49	42	77
	58	53	77
	58	54	79
	59	57	79
	60	58	80
	60	60	5
	65	61	5
	70	65	7
	72	66	8
	72	70	8
	67	75	9
	89	75	9
	143	78	9
	172	78	10
	181	81	11
	218	82	11
	22	84	13
	40	84	13
	61	87	14
	100	89	14
	454	89	14
	126	91	16
	148	91	17
	184	91	18
	198	91	18
	8	49	19
	19	61	19
	52	65	19
	58	73	20
	59	91	21
	66	131	21
	67	133	22
	68	141	22
	73	145	23
	79	154	23
	79	157	24
	82	158	25
	82	159	25
	85	10	25
	103	10	26
	106	12	27
	9	16	28
	10	21	28
	14	22	6
	15	22	10
	16	22	13
	17	28	13
	19	29	15
	21	38	17
	21	38	26
	21	44	36
	30	45	39
	31	48	40
	34	49	43
	34	51	45
	36	55	45
	39	55	49
	45	57	49
	48	58	50
	51	58	52
	52	59	54
	54	59	55
	55	127	55
	57	131	58
	57	134	119
	57	144	173
	59	146	188
	59	151	192
	60	151	230
	60	152	250
	60	157	267
	61	157	18
	62	160	22
	64	166	24
	65	178	25
	65	180	38
	66	181	40
	66	184	42
	67	117	43
	6	285	52
	8	355	58
	8	449	65
	9	750	65
	9	12	69
	12	46	73
	13	56	73
	13	58	74
	14	75	76
	14	80	82
	15	83	85
	15	91	87
	16	110	89
	18	112	94
	19	112	95
	19	119	98
	20	27	98
	22	31	148
	23	32	155
	23	37	290
	25	51	302
	25	55	321
	27	55	52
	27	41	60
	27	64	64
	27	104	68
	30	116	68
	30	134	71
	31	39	85
	31	66	92
	31	78	93
	32	104	97
	34	96	111
	34	119	111
	37	123	128
	37	129	88
	38	133	93
	39	60	220
	40	62	236
	41	67	11
	41	72	12
	42	82	17
	29	87	18
	61	100	20
	73	5	20
	73	14	21
	73	65	24
	86	65	25
	91	95	29
	95	99	30
	104	132	30
	108	136	31
	21	137	32
	24	8	34
	29	10	38
	30	13	38
	30	18	40
	31	23	40
	34	23	40
	37	56	41
	38	58	43
	39	59	44
	39	60	46
	43	62	46
	43	65	47
	44	65	49
	44	66	49
	45	66	50
	46	67	51
	46	67	51
	47	68	52
	48	52	52
	48	52	53
	50	56	53
	51	57	54
	51	58	55
	51	58	55
	52	59	55
	53	59	56
	53	60	57
	7	61	58
	7	61	58
	8	61	59
	9	62	61
	10	62	62
	10	62	62
	10	63	63
	11	63	63
	11	65	64
	11	67	64
	11	67	65
	12	67	15
	13	69	16
	13	69	17
	14	70	18
	14	70	21
	14	71	21
	14	72	22
	14	73	23
	15	75	23
	16	75	24
	18	76	26
	18	76	27
	19	77	27
	21	77	27
	22	77	28
	22	79	28
	23	79	29
	23	80	30
	23	751	30
	24	753	30
	24	777	31
	24	779	32
	24	796	33
	24	799	33
	25	832	34
	5	835	34
	9	837	35
	16	5	36
	17	5	36
	17	7	37
	19	8	37
	20	8	37
	23	9	37
	27	9	37
	30	9	38
	31	10	39
	39	11	39
	40	11	39
	46	13	39
	47	13	39
	47	14	40
	48	14	40
	48	14	41
	49	16	42
	49	17	43
	50	18	45
	51	18	47
	51	19	47
	52	19	48
	54	19	49
	54	20	49
	55	21	50
	56	21	50
	56	22	51
	56	22	51
	57	23	52
	57	23	52
	58	24	52
	59	25	52
	60	25	53
	60	25	53
	60	26	53
	61	27	54
	62	28	54
	62	28	54
	62	790	54
	64	792	54
	64	798	54
	65	800	55
	66	807	55
	66	809	55
	66	823	56
	68	824	56
	70	825	56
	70	827	56
	70	828	57
	70	830	57
	9	833	57
	9	6	57
	15	10	58
	15	13	58
	16	13	58
	18	15	58
	18	17	58
	18	26	58
	20	36	59
	22	39	59
	22	40	59
	23	43	59
	24	45	59
	25	45	5
	25	49	5
	25	49	6
	25	50	7
	29	52	8
	29	54	8
	31	55	9
	31	55	9
	32	58	10
	32	119	10
	33	173	10
	34	188	10
	37	192	10
	37	230	10
	38	250	11
	38	267	12
	39	18	12
	39	22	12
	40	24	13
	41	25	13
	41	38	13
	42	40	13
	42	42	15
	42	43	15
	45	52	15
	46	58	15
	47	65	15
	47	65	15
	48	69	16
	48	73	16
	49	73	16
	49	74	16
	51	76	17
	51	82	17
	51	85	17
	52	87	18
	52	89	18
	53	94	19
	53	95	19
	54	98	19
	54	114	20
	55	120	21
	55	159	22
	56	164	23
	57	230	23
	59	284	23
	59	288	24
	59	295	25
	60	297	25
	60	309	25
	60	616	25
	60	619	26
	61	632	26
	61	636	26
	61	640	26
	62	641	27
	62	642	27
	62	652	28
	62	655	28
	5	656	29
	6	692	29
	8	1204	29
	8	1463	30
	8	1578	30
	8	1584	30
	9	1652	30
	9	98	30
	9	148	31
	10	155	31
	10	290	31
	10	302	32
	10	321	32
	10	52	32
	11	60	32
	13	64	32
	13	68	32
	13	68	33
	15	71	24
	15	85	25
	16	92	28
	16	93	33
	16	97	34
	17	111	35
	17	111	38
	17	128	50
	18	250	51
	18	320	52
	20	357	52
	20	392	55
	21	663	58
	21	674	59
	22	749	59
	23	762	72
	23	772	84
	24	777	88
	24	783	92
	25	783	96
	25	784	100
	25	792	134
	26	794	138
	26	848	158
	26	856	159
	28	24	177
	28	24	204
	29	26	213
	30	96	221
	30	101	234
	31	101	239
	20	104	15
	26	109	16
	32	118	26
	50	120	27
	52	88	31
	7	93	32
	34	220	37
	41	236	42
	80	11	44
	26	12	51
	82	17	53
	159	18	53
	161	20	53
	61	20	56
	69	21	58
	87	24	59
	88	25	62
	88	29	63
	101	30	65
	103	30	68
	105	31	68
	21	32	68
	37	34	69
	43	38	71
	47	38	71
	47	40	72
	52	40	73
	54	40	73
	74	41	74
	164	43	74
	254	44	74
	518	46	75
	8	46	75
	26	47	76
	46	49	79
	51	49	80
	65	50	83
	83	51	83
	85	51	87
	86	52	87
	91	52	87
	103	53	89
	107	53	91
	110	54	91
	128	55	25
	27	55	49
	55	55	55
	80	56	58
	101	57	74
	232	58	79
	256	58	79
	281	59	94
	282	61	101
	297	62	106
	311	62	112
	324	63	112
	352	63	116
	54	64	123
	65	64	9
	165	65	10
	205	15	11
	213	16	12
	19	17	13
	92	18	14
	214	21	15
	217	21	17
	220	22	17
	34	23	20
	51	23	22
	57	24	23
	64	26	23
	68	27	25
	76	27	26
	79	27	28
	83	28	29
	86	28	32
	11	29	32
	13	30	33
	19	30	34
	31	30	34
	31	31	35
	33	32	37
	38	33	38
	96	33	39
	110	34	40
	121	34	41
	130	35	42
	133	36	43
	137	36	47
	9	37	47
	15	37	48
	15	37	50
	23	37	51
	28	37	51
	35	38	55
	13	39	55
	15	39	55
	23	39	55
	31	39	56
	33	39	56
	35	40	56
	35	40	57
	9	41	13
	12	42	13
	20	43	28
	20	45	40
	21	47	53
	22	47	54
	28	48	69
	28	49	74
	28	49	84
	30	50	90
	137	50	126
	172	51	42
	172	51	44
	194	52	46
		52	47
		52	59
		52	62
		53	68
		53	71
		53	72
		54	72
		54	76
		54	76
		54	77
		54	80
		54	80
		55	83
		55	85
		55	86
		56	87
		56	87
		56	88
		56	7
		57	8
		57	12
		57	17
		57	23
		58	27
		58	28
		58	32
		58	39
		58	41
		58	41
		59	41
		59	41
		59	42
		59	42
		59	44
		42	44
		51	46
		58	70
		64	77
		65	100
		68	100
		72	113
		77	163
		78	170
		81	58
		83	59
		84	61
		87	72
		103	73
		103	77
		105	84
		109	88
		119	89
		122	98
		134	105
		136	107
		138	116
		142	119
		143	124
		147	125
		150	127
		156	135
		158	152
		5	152
		5	155
		6	156
		7	177
		8	178
		8	5
		9	6
		9	8
		10	10
		10	12
		10	14
		10	14
		10	15
		10	16
		11	17
		12	17
		12	18
		12	19
		13	20
		13	20
		13	22
		13	23
		15	24
		15	25
		15	26
		15	26
		15	26
		15	28
		16	30
		16	31
		16	33
		16	33
		17	36
		17	37
		17	38
		18	39
		18	40
		19	43
		19	44
		19	45
		20	48
		21	48
		22	49
		23	50
		23	12
		23	44
		24	45
		25	49
		25	31
		25	37
		25	40
		26	43
		26	43
		26	44
		26	50
		27	13
		27	21
		28	24
		28	34
		29	71
		29	75
		29	75
		30	75
		30	78
		30	80
		30	80
		30	81
		31	81
		31	84
		31	85
		32	87
		32	87
		32	87
		32	89
		32	91
		32	94
		33	95
		82	95
		109	96
		110	97
		111	104
		133	104
		136	105
		164	108
		165	109
		166	111
		166	114
		169	114
		169	114
		170	116
		170	120
		173	120
		173	120
		176	125
		176	129
		177	129
		180	131
		181	135
		186	19
		189	19
		191	21
		191	22
		192	22
		193	35
		200	38
		201	54
		203	55
		205	57
		207	58
		209	58
		210	59
		8	60
		19	61
		32	63
		34	63
		180	65
		188	65
		197	66
		24	66
		25	67
		28	67
		33	67
		34	67
		35	68
		38	68
		50	68
		51	70
		52	70
		52	71
		55	72
		58	73
		59	73
		59	73
		72	74
		84	75
		88	76
		92	77
		96	77
		100	77
		134	77
		138	77
		158	78
		159	79
		177	80
		204	81
		213	81
		221	81
		234	81
		239	82
		15	83
		16	84
		26	84
		27	84
		31	84
		32	84
		37	85
		42	86
		44	86
		51	87
		53	88
		53	88
		53	89
		56	90
		58	90
		59	90
		62	90
		63	90
		65	93
		68	93
		68	94
		68	95
		69	96
		71	96
		71	97
		72	99
		73	99
		73	100
		74	100
		74	101
		74	101
		75	101
		75	102
		76	103
		79	103
		80	103
		83	104
		83	107
		87	109
		87	109
		87	111
		89	111
		91	112
		91	114
		135	115
		145	115
		146	115
		292	115
		326	116
		344	117
		390	118
		410	118
		442	119
		545	120
		1012	121
		1117	121
		1136	121
		1186	122
		25	124
		49	124
		55	124
		58	125
		74	125
		79	125
		79	126
		94	126
		101	126
		106	128
		112	128
		112	128
		116	129
		123	130
		9	130
		10	130
		11	132
		12	132
		13	132
		14	133
		15	133
		17	133
		17	136
		20	136
		22	136
		23	137
		23	137
		25	140
		26	140
		28	140
		29	140
		32	141
		32	141
		33	142
		34	143
		34	6
		35	7
		37	7
		38	7
		39	8
		40	9
		41	9
		42	9
		43	9
		47	9
		47	9
		48	10
		50	10
		51	10
		51	10
		55	11
		55	12
		55	12
		55	12
		56	13
		56	13
		56	13
		57	13
		141	13
		166	13
		170	14
		171	14
		171	14
		177	14
		181	14
		309	14
		322	14
		329	14
		331	15
		339	15
		342	15
		352	15
		13	15
		13	16
		28	17
		40	17
		53	17
		54	17
		69	17
		74	17
		84	17
		90	18
		126	19
		42	19
		44	19
		46	19
		47	19
		59	19
		62	19
		68	19
		71	19
		72	20
		72	20
		76	20
		76	20
		77	21
		80	21
		80	22
		83	22
		85	22
		86	22
		87	22
		87	23
		88	23
		40	23
		46	23
		93	23
		100	24
		111	25
		118	25
		326	26
		330	26
		349	27
		349	27
		351	27
		7	28
		8	28
		12	28
		17	29
		23	29
		27	29
		28	29
		32	29
		39	30
		41	30
		41	30
		41	30
		41	30
		42	31
		42	31
		44	31
		44	31
		46	31
		135	31
		140	32
		154	32
		161	32
		162	33
		168	33
		180	33
		188	33
		188	34
		195	34
		351	34
		355	34
		355	35
		360	36
		5	37
		8	37
		79	37
		82	38
		1272	39
		70	39
		77	39
		100	40
		100	40
		113	40
		163	41
		170	41
		58	41
		59	41
		61	41
		72	42
		73	42
		77	42
		84	42
		88	43
		89	43
		98	44
		105	44
		107	44
		116	44
		119	45
		124	45
		125	45
		127	45
		135	45
		152	46
		152	47
		155	47
		156	47
		177	48
		178	48
		457	7
		460	12
		690	17
		1958	23
		1975	25
		2124	55
		2168	68
		5	85
		6	94
		8	112
		10	117
		12	130
		14	135
		14	137
		15	139
		16	147
		17	33
		17	34
		18	34
		19	40
		20	48
		20	52
		22	60
		23	60
		24	63
		25	74
		26	74
		26	79
		26	84
		28	85
		30	87
		31	95
		33	98
		33	102
		36	102
		37	103
		38	107
		39	110
		40	112
		43	120
		44	122
		45	124
		48	17
		48	22
		49	30
		50	31
		263	35
		268	38
		275	43
		279	49
		285	55
		288	56
		290	58
		293	64
		294	71
		296	71
		297	73
		297	73
		306	74
		310	76
		318	85
		322	88
		12	53
		44	85
		45	97
		49	124
		31	127
		37	135
		40	19
		43	31
		43	35
		44	36
		50	37
		984	51
		987	64
		1008	64
		1012	81
		1014	88
		1017	45
		1020	58
		1032	63
		1035	69
		1036	71
		13	78
		21	94
		24	28
		34	342
		1041	350
		1044	1272
		1051	1287
		1054	30
		1054	42
		1058	116
		1063	117
		1067	168
		1067	271
		1077	339
		6	343
		14	357
		17	366
		27	407
		29	413
		31	16
		39	19
		50	20
		53	21
		68	22
		77	22
		77	22
		77	23
		77	25
		78	28
		79	32
		80	33
		81	34
		81	37
		81	201
		81	204
		82	286
		83	890
		84	68
		84	71
		84	98
		84	160
		84	219
		85	328
		86	378
		86	61
		87	120
		88	125
		88	265
		89	1
		90	27
		90	30
		90	38
		90	38
		90	44
		93	45
		93	50
		94	53
		95	39
		96	73
		96	75
		97	75
		99	97
		99	98
		100	102
		100	102
		101	102
		101	103
		101	108
		102	112
		103	112
		103	114
		103	114
		104	116
		107	116
		109	120
		109	120
		111	125
		111	10
		112	11
		114	12
		115	14
		115	14
		115	14
		115	15
		116	15
		117	18
		118	18
		118	20
		119	20
		120	21
		121	22
		121	23
		121	25
		122	26
		124	29
		124	30
		124	31
		125	32
		125	32
		125	34
		126	35
		126	36
		126	36
		128	39
		128	39
		128	41
		129	43
		130	46
		130	48
		130	51
		132	53
		132	53
		132	55
		133	56
		133	57
		133	57
		136	58
		136	60
		136	60
		137	63
		137	63
		140	68
		140	69
		140	69
		140	72
		141	77
		141	78
		142	21
		143	34
		52	34
		85	36
		121	36
		126	37
		133	42
		141	45
		147	48
		159	49
		162	56
		163	60
		173	71
		175	77
		176	81
		176	83
		180	87
		184	89
		187	90
		190	91
		190	92
		196	92
		201	95
		201	98
		202	101
		203	103
		205	105
		208	107
		210	111
		216	114
		218	120
		221	120
		221	121
		221	122
		221	122
		228	125
		232	22
		232	25
		232	29
		235	37
		241	37
		242	52
		243	56
		243	57
		246	61
		251	62
		257	73
		258	78
		260	89
		261	101
		261	129
		263	136
		263	144
		264	149
		265	157
		265	162
		268	32
		269	41
		6	59
		7	100
		7	103
		7	123
		8	128
		9	135
		9	13
		9	53
		9	65
		9	70
		9	74
		10	80
		10	99
		10	106
		10	123
		11	128
		12	137
		12	166
		12	177
		13	180
		13	17
		13	20
		13	37
		13	54
		13	57
		14	62
		14	64
		14	82
		14	88
		14	90
		14	104
		14	23
		14	30
		15	55
		15	67
		15	111
		15	123
		15	157
		16	160
		17	189
		17	204
		17	23
		17	31
		17	37
		17	38
		17	41
		18	44
		19	51
		19	54
		19	64
		19	65
		19	66
		19	67
		19	67
		19	68
		19	69
		20	72
		20	74
		20	75
		20	83
		21	84
		21	87
		22	93
		22	93
		22	93
		22	93
		22	94
		23	96
		23	97
		23	98
		23	8
		23	8
		24	9
		25	9
		25	9
		26	11
		26	11
		27	13
		27	16
		27	17
		28	17
		28	18
		28	18
		29	19
		29	20
		29	21
		29	21
		29	22
		30	23
		30	25
		30	27
		30	27
		30	28
		31	29
		31	31
		31	34
		31	35
		31	36
		31	36
		32	37
		32	37
		32	39
		33	39
		33	39
		33	41
		33	42
		34	42
		34	43
		34	63
		34	66
		35	153
		36	161
		37	166
		37	176
		37	182
		38	183
		39	189
		39	6
		39	7
		40	8
		40	8
		40	8
		41	10
		41	10
		41	11
		41	13
		41	14
		42	15
		42	24
		42	38
		42	50
		43	61
		43	80
		44	87
		44	67
		44	80
		44	81
		45	86
		45	92
		45	93
		45	96
		45	110
		46	117
		47	118
		47	123
		47	125
		48	20
		48	23
		55	25
		73	26
		89	37
		124	39
		137	43
		138	48
		146	51
		183	51
		185	52
		187	26
		194	26
		196	58
		196	76
		200	77
		206	80
		207	12
		207	50
		208	52
		210	56
		212	65
		218	94
		219	148
		226	162
		227	193
		233	241
		234	248
		238	59
		240	2009
		241	2066
		248	2075
		253	4
		255	5
		257	7
		258	10
		260	11
		261	15
		262	17
		263	20
		264	21
		266	25
		266	25
		267	25
		268	26
		268	26
		273	30
		279	32
		280	32
		282	33
		283	37
		286	40
		287	42
		287	44
		288	47
		289	47
		291	52
		295	54
		297	54
		298	57
		299	60
		300	61
		301	61
		301	62
		302	63
		305	64
		307	64
		307	65
		307	68
		310	69
		311	69
		312	20
		312	21
		312	23
		314	25
		314	26
		315	27
		315	28
		316	36
		318	36
		320	39
		323	41
		324	41
		325	42
		12	43
		48	44
		58	44
		63	45
		69	52
		76	53
		107	53
		114	55
		116	55
		146	57
		153	58
		165	59
		175	60
		176	63
		178	64
		184	67
		184	69
		205	71
		228	73
		231	74
		240	75
		242	75
		7	82
		12	82
		17	86
		23	86
		25	5
		55	11
		68	12
		85	15
		94	20
		112	23
		117	23
		130	24
		135	24
		137	28
		139	29
		147	30
		33	34
		34	38
		34	39
		40	41
		48	43
		52	43
		60	48
		60	7
		63	7
		74	36
		74	71
		79	98
		84	104
		85	109
		87	109
		95	113
		98	116
		102	117
		102	118
		103	123
		107	134
		110	140
		112	164
		120	166
		122	168
		124	192
		39	204
		75	234
		122	266
		142	294
		198	300
		204	376
		221	387
		221	397
		227	429
		237	442
		238	79
		270	84
		17	89
		22	256
		30	263
		31	319
		35	323
		38	416
		43	434
		49	451
		55	478
		56	490
		58	493
		64	535
		71	542
		71	548
		73	593
		73	608
		74	21
		76	293
		85	305
		88	548
		65	555
		73	9
		93	16
		103	17
		117	26
		123	34
		124	38
		124	43
		144	45
		189	61
		195	146
		212	148
		246	155
		246	178
		53	180
		159	180
		170	128
		1616	158
		53	232
		85	244
		97	256
		124	263
		127	264
		135	277
		19	282
		31	284
		35	295
		36	298
		37	343
		51	371
		64	384
		64	12
		81	28
		88	38
		69	50
		74	67
		112	94
		199	95
		45	6
		58	8
		63	10
		69	16
		71	24
		78	27
		94	29
		79	30
		103	41
		149	41
		193	42
		235	43
		28	43
		342	44
		350	45
		1272	49
		1287	54
		30	60
		42	64
		116	66
		117	72
		168	72
		271	76
		339	85
		343	86
		357	87
		366	92
		407	104
		413	105
		109	106
		186	111
		190	111
		192	26
		275	36
		520	39
		1149	118
		16	121
		19	131
		20	133
		21	141
		22	198
		22	209
		22	211
		23	217
		25	223
		28	229
		32	277
		33	280
		34	302
		160	319
		213	322
		242	335
		267	346
		306	364
		339	385
		345	389
		387	391
		423	404
		521	412
		533	431
		87	447
		108	449
		182	455
		1135	12
		37	13
		201	17
		204	19
		286	31
		890	43
		68	57
		71	59
		98	85
		160	96
		219	114
		328	125
		378	202
[truncated: 2,151 more rows]
