# Supplementary material for: Multiple origins and modularity in the spatiotemporal emergence of cerebellar astrocyte heterogeneity
Source: PLoS Biol. 2018 Sep 27;16(9):e2005513. doi: 10.1371/journal.pbio.2005513 (PMC6178385; doi:10.1371/journal.pbio.2005513)
Supplement: S4 Table — (XLSX) [file pbio.2005513.s019.xlsx]

## Sheet: List of Confetti clones
	List of Confetti clones and measured parameters
	animal n.	clone n.	time of Tx injection	time of analysis	clone type	clone subtype	M-L dispersion (µm)	clone size	number of BG	number of GLA
	#2 CFP	1	P6	P30	HetC	BG+GLA	60	2	1	1
	#2 CFP	3	P6	P30	HetC	BG+GLA	120	6	5	1
	#2 CFP	4	P6	P30	HetC	BG+GLA	180	5	2	3
	#2 CFP	5	P6	P30	HetC	BG+GLA	60	8	5	3
	#2 CFP	6	P6	P30	HetC	BG+GLA	60	3	2	1
	#2 CFP	7	P6	P30	HetC	BG+GLA	60	2	1	1
	#2 CFP	8	P6	P30	HetC	BG+GLA	60	5	3	2
	#2 CFP	9	P6	P30	HetC	BG+GLA	60	5	2	3
	#2 CFP	10	P6	P30	HomC	BG	60	3	3
	#2 CFP	11	P6	P30	HetC	BG+GLA	60	7	5	2
	#2 CFP	12	P6	P30	HomC	BG	60	2	2
	#2 CFP	13	P6	P30	HomC	BG	60	2	2
	#2 CFP	14	P6	P30	HetC	BG+GLA	240	15	8	7
	#2 CFP	15	P6	P30	HetC	BG+GLA	180	5	4	1
	#2 CFP	16	P6	P30	HetC	BG+GLA	180	7	5	2
	#2 CFP	17	P6	P30	HetC	BG+GLA	120	4	1	3
	#2 CFP	18	P6	P30	HomC	BG	60	6	6
	#2 CFP	19	P6	P30	HetC	BG+GLA	60	5	2	3
	#2 CFP	20	P6	P30	HetC	BG+GLA	60	3	1	2
	#2 CFP	21	P6	P30	HomC	BG	60	2	2
	#2 CFP	22	P6	P30	HetC	BG+GLA	60	4	2	2
	#2 CFP	23	P6	P30	HomC	BG	300	5	5
	#2 CFP	24	P6	P30	HomC	BG	60	3	3
	#2 CFP	25	P6	P30	HetC	BG+GLA	180	8	5	3
	#2 CFP	26	P6	P30	HomC	BG	60	1	1
	#2 CFP	27	P6	P30	HomC	BG	60	1	1
	#2 CFP	28	P6	P30	HetC	BG+GLA	60	3	2	1
	#2 CFP	29	P6	P30	HomC	BG	120	3	3
	#2 CFP	30	P6	P30	HomC	BG	60	2	2
	#2 CFP	31	P6	P30	HomC	BG	60	3	3
	#2 CFP	32	P6	P30	HetC	BG+GLA	60	3	2	1
	#2 CFP	2	P6	P30	HomC	BG	480	6	6
	#2 YFP	33	P6	P30	HetC	BG+GLA	60	2	1	1
	#2 YFP	34	P6	P30	HomC	GLA	60	1		1
	#2 YFP	35	P6	P30	HomC	BG	60	2	2
	#2 YFP	36	P6	P30	HetC	BG+GLA	60	3	1	2
	#2 YFP	37	P6	P30	HomC	BG	60	2	2
	#2 YFP	38	P6	P30	HomC	BG	60	3	3
	#2 YFP	39	P6	P30	HetC	BG+GLA	60	3	2	1
	#2 YFP	40	P6	P30	HomC	BG	60	2	2
	#2 YFP	41	P6	P30	HetC	BG+GLA	60	3	2	1
	#2 YFP	42	P6	P30	HetC	BG+GLA	60	6	3	3
	#2 YFP	43	P6	P30	HetC	BG+GLA	60	3	2	1
	#2 YFP	44	P6	P30	HomC	BG	60	1	1
	#2 YFP	45	P6	P30	HomC	BG	60	1	1
	#2 YFP	46	P6	P30	HomC	BG	60	5	5
	#2 YFP	47	P6	P30	HomC	GLA	60	1		1
	#2 YFP	48	P6	P30	HomC	BG	60	3	3
	#2 YFP	49	P6	P30	HomC	BG	360	8	8
	#2 YFP	50	P6	P30	HomC	BG	120	2	2
	#2 YFP	51	P6	P30	HetC	BG+GLA	60	3	2	1
	#2 YFP	52	P6	P30	HomC	BG	60	1	1
	#2 YFP	53	P6	P30	HomC	BG	60	1	1
	#2 YFP	54	P6	P30	HomC	BG	300	3	3
	#2 YFP	55	P6	P30	HetC	BG+GLA	60	5	2	3
	#2 YFP	56	P6	P30	HomC	BG	180	2	2
	#2 YFP	57	P6	P30	HomC	BG	120	5	5
	#2 YFP	58	P6	P30	HomC	BG	420	4	4
	#2 RFP	59	P6	P30	HetC	BG+GLA	60	3	2	1
	#2 RFP	60	P6	P30	HetC	BG+GLA	360	11	9	2
	#2 RFP	61	P6	P30	HetC	BG+GLA	60	3	2	1
	#2 RFP	62	P6	P30	HomC	GLA	60	1		1
	#2 RFP	63	P6	P30	HomC	BG	60	1	1
	#2 RFP	64	P6	P30	HetC	BG+GLA	60	2	1	1
	#2 RFP	65	P6	P30	HetC	BG+GLA	60	4	3	1
	#2 RFP	66	P6	P30	HomC	BG	60	2	2
	#2 RFP	67	P6	P30	HomC	BG	60	1	1
	#2 RFP	68	P6	P30	HetC	BG+GLA	60	2	1	1
	#2 RFP	69	P6	P30	HomC	BG	60	1	1
	#2 RFP	70	P6	P30	HetC	BG+GLA	60	3	1	2
	#2 RFP	71	P6	P30	HetC	BG+GLA	60	2	1	1
	#2 RFP	72	P6	P30	HetC	BG+GLA	60	2	1	1
	#2 RFP	73	P6	P30	HomC	BG	60	6	6
	#2 RFP	74	P6	P30	HetC	BG+GLA	120	7	4	3
	#2 RFP	75	P6	P30	HetC	BG+GLA	120	5	3	2
	#2 RFP	76	P6	P30	HomC	BG	60	2	2
	#2 RFP	77	P6	P30	HomC	BG	60	1	1
	#2 RFP	78	P6	P30	HetC	BG+GLA	60	2	1	1
	#2 RFP	79	P6	P30	HetC	BG+GLA	60	4	2	2
	#2 RFP	80	P6	P30	HetC	BG+GLA	60	8	5	3
	#2 RFP	81	P6	P30	HetC	BG+GLA	60	5	1	4
	#2 RFP	82	P6	P30	HomC	BG	60	2	2
	#2 RFP	83	P6	P30	HetC	BG+GLA	300	3	2	1
	#2 RFP	84	P6	P30	HetC	BG+GLA	360	7	2	5
	#2 RFP	85	P6	P30	HomC	BG	60	2	2
	#2 RFP	86	P6	P30	HetC	BG+GLA	60	4	2	2
	#2 RFP	87	P6	P30	HomC	BG	60	3	3
	#2 RFP	88	P6	P30	HetC	BG+GLA	60	2	1	1
	#2 RFP	89	P6	P30	HetC	BG+GLA	60	2	1	1
	#2 RFP	90	P6	P30	HomC	BG	180	12	12
	#2 RFP	91	P6	P30	HetC	BG+GLA	60	4	3	1
	#2 RFP	92	P6	P30	HomC	BG	60	1	1
	#2 RFP	93	P6	P30	HomC	BG	60	3	3
	#2 RFP	94	P6	P30	HetC	BG+GLA	120	3	2	1
	#2 RFP	95	P6	P30	HetC	BG+GLA	60	2	1	1
	#2 RFP	96	P6	P30	HetC	BG+GLA	60	3	2	1
	#2 RFP	97	P6	P30	HomC	BG	60	2	2
	#2 RFP	98	P6	P30	HomC	BG	120	3	3
	#2 RFP	99	P6	P30	HetC	BG+GLA	60	2	1	1
	#2 RFP	100	P6	P30	HetC	BG+GLA	60	3	2	1
	#2 RFP	101	P6	P30	HetC	BG+GLA	60	2	1	1
	#2 RFP	102	P6	P30	HetC	BG+GLA	60	4	1	3
	#2 RFP	103	P6	P30	HomC	BG	120	4	4
	#2 RFP	104	P6	P30	HetC	BG+GLA	60	5	2	3
	#2 RFP	105	P6	P30	HetC	BG+GLA	60	7	5	2
	#2 RFP	106	P6	P30	HetC	BG+GLA	120	5	2	3
	#2 RFP	107	P6	P30	HomC	BG	60	4	4
	#2 RFP	108	P6	P30	HomC	BG	60	1	1
	#2 RFP	109	P6	P30	HetC	BG+GLA	120	3	2	1
	#2 RFP	110	P6	P30	HetC	BG+GLA	60	5	4	1
	#3 CFP	111	P6	P30	HetC	BG+GLA	120	5	1	4
	#3 CFP	112	P6	P30	HetC	BG+GLA	120	4	1	3
	#3 CFP	113	P6	P30	HetC	BG+GLA	120	5	3	2
	#3 CFP	114	P6	P30	HomC	GLA	120	3		3
	#3 CFP	115	P6	P30	HetC	BG+GLA	60	5	2	3
	#3 CFP	116	P6	P30	HomC	BG	60	3	3
	#3 CFP	117	P6	P30	HetC	BG+GLA	120	5	2	3
	#3 CFP	118	P6	P30	HetC	BG+GLA	180	3	2	1
	#3 CFP	119	P6	P30	HomC	GLA	60	3		3
	#3 CFP	120	P6	P30	HomC	GLA	60	1		1
	#3 CFP	121	P6	P30	HomC	BG	60	2	2
	#3 CFP	122	P6	P30	HomC	BG	60	2	2
	#3 CFP	123	P6	P30	HomC	GLA	60	1		1
	#3 CFP	124	P6	P30	HomC	BG	60	1	1
	#3 CFP	125	P6	P30	HetC	BG+GLA	60	4	2	2
	#3 CFP	126	P6	P30	HetC	BG+GLA	60	3	1	2
	#3 CFP	127	P6	P30	HomC	BG	180	2	2
	#3 CFP	128	P6	P30	HetC	BG+GLA	60	6	3	3
	#3 CFP	129	P6	P30	HomC	BG	60	1	1
	#3 CFP	130	P6	P30	HomC	BG	60	2	2
	#3 CFP	131	P6	P30	HetC	BG+GLA	60	3	1	2
	#3 CFP	132	P6	P30	HetC	BG+GLA	60	6	5	1
	#3 CFP	133	P6	P30	HetC	BG+GLA	60	3	2	1
	#3 CFP	134	P6	P30	HomC	BG	60	2	2
	#3 CFP	135	P6	P30	HetC	BG+GLA	60	3	1	2
	#3 CFP	136	P6	P30	HetC	BG+GLA	60	2	1	1
	#3 CFP	137	P6	P30	HetC	BG+GLA	60	2	1	1
	#3 CFP	138	P6	P30	HetC	BG+GLA	60	2	1	1
	#3 CFP	139	P6	P30	HetC	BG+GLA	60	2	1	1
	#3 CFP	140	P6	P30	HetC	BG+GLA	60	3	2	1
	#3 CFP	141	P6	P30	HomC	BG	60	1	1
	#3 CFP	142	P6	P30	HetC	BG+GLA	120	6	5	1
	#3 CFP	143	P6	P30	HomC	BG	60	4	4
	#3 CFP	144	P6	P30	HetC	BG+GLA	60	3	1	2
	#3 CFP	145	P6	P30	HomC	BG	60	2	2
	#3 CFP	146	P6	P30	HetC	BG+GLA	60	3	1	2
	#3 CFP	147	P6	P30	HomC	GLA	60	2		2
	#3 CFP	148	P6	P30	HomC	BG	60	1	1
	#3 YFP	149	P6	P30	HetC	BG+GLA	60	3	2	1
	#3 YFP	150	P6	P30	HomC	BG	60	3	3
	#3 YFP	151	P6	P30	HomC	BG	60	2	2
	#3 YFP	152	P6	P30	HetC	BG+GLA	180	6	5	1
	#3 YFP	153	P6	P30	HetC	BG+GLA	60	3	2	1
	#3 YFP	154	P6	P30	HetC	BG+GLA	60	3	1	2
	#3 YFP	155	P6	P30	HetC	BG+GLA	60	2	1	1
	#3 YFP	156	P6	P30	HetC	BG+GLA	120	5	4	1
	#3 YFP	157	P6	P30	HomC	GLA	60	1		1
	#3 YFP	158	P6	P30	HomC	BG	60	1	1
	#3 YFP	159	P6	P30	HomC	GLA	60	2		2
	#3 YFP	160	P6	P30	HomC	BG	120	3	3
	#3 YFP	161	P6	P30	HomC	BG	60	1	1
	#3 YFP	162	P6	P30	HomC	BG	60	1	1
	#3 YFP	163	P6	P30	HomC	BG	60	1	1
	#3 YFP	164	P6	P30	HomC	BG	60	2	2
	#3 YFP	165	P6	P30	HomC	GLA	60	2		2
	#3 YFP	166	P6	P30	HetC	BG+GLA	60	2	1	1
	#3 YFP	167	P6	P30	HomC	BG	60	1	1
	#3 YFP	168	P6	P30	HomC	BG	120	3	3
	#3 YFP	169	P6	P30	HomC	BG	60	2	2
	#3 YFP	170	P6	P30	HetC	BG+GLA	60	3	2	1
	#3 YFP	171	P6	P30	HomC	GLA	60	1		1
	#3 YFP	172	P6	P30	HomC	BG	60	1	1
	#3 RFP	173	P6	P30	HomC	BG	60	2	2
	#3 RFP	174	P6	P30	HomC	BG	60	1	1
	#3 RFP	175	P6	P30	HomC	BG	60	2	2
	#3 RFP	176	P6	P30	HomC	GLA	60	1		1
	#3 RFP	177	P6	P30	HetC	BG+GLA	60	10	5	5
	#3 RFP	178	P6	P30	HetC	BG+GLA	60	2	1	1
	#3 RFP	179	P6	P30	HetC	BG+GLA	60	2	1	1
	#3 RFP	180	P6	P30	HomC	BG	60	3	3
	#3 RFP	181	P6	P30	HomC	BG	120	6	6
	#3 RFP	182	P6	P30	HetC	BG+GLA	60	2	1	1
	#3 RFP	183	P6	P30	HetC	BG+GLA	60	2	1	1
	#3 RFP	184	P6	P30	HetC	BG+GLA	60	2	1	1
	#3 RFP	185	P6	P30	HetC	BG+GLA	120	10	6	4
	#3 RFP	186	P6	P30	HomC	BG	60	1	1
	#3 RFP	187	P6	P30	HetC	BG+GLA	60	2	1	1
	#3 RFP	188	P6	P30	HetC	BG+GLA	60	2	1	1
	#3 RFP	189	P6	P30	HetC	BG+GLA	60	4	3	1
	#3 RFP	190	P6	P30	HetC	BG+GLA	60	3	1	2
	#3 RFP	191	P6	P30	HetC	BG+GLA	60	2	1	1
	#3 RFP	192	P6	P30	HomC	BG	120	4	4
	#3 RFP	193	P6	P30	HomC	GLA	60	1		1
	#3 RFP	194	P6	P30	HetC	BG+GLA	120	3	1	2
	#3 RFP	195	P6	P30	HomC	BG	60	4	4
	#3 RFP	196	P6	P30	HetC	BG+GLA	60	5	3	2
	#3 RFP	197	P6	P30	HetC	BG+GLA	60	3	2	1
	#3 RFP	198	P6	P30	HomC	GLA	60	2		2
	#3 RFP	199	P6	P30	HomC	BG	60	4	4
	#3 RFP	200	P6	P30	HomC	BG	60	1	1
	#3 RFP	201	P6	P30	HomC	BG	60	2	2
	#3 RFP	202	P6	P30	HomC	GLA	120	2		2
	#3 RFP	203	P6	P30	HomC	BG	60	1	1
	#3 RFP	204	P6	P30	HetC	BG+GLA	120	5	3	2
	#3 RFP	205	P6	P30	HomC	GLA	60	1		1
	#3 RFP	206	P6	P30	HetC	BG+GLA	120	3	1	2
	#3 RFP	207	P6	P30	HetC	BG+GLA	60	2	1	1
	#3 RFP	208	P6	P30	HetC	BG+GLA	60	5	2	3
	#3 RFP	209	P6	P30	HomC	BG	60	3	3
	#3 RFP	210	P6	P30	HomC	BG	60	2	2
	#3 RFP	211	P6	P30	HetC	BG+GLA	60	3	1	2
	#3 RFP	212	P6	P30	HetC	BG+GLA	60	4	1	3
	#3 RFP	213	P6	P30	HetC	BG+GLA	60	2	1	1
	#3 RFP	214	P6	P30	HetC	BG+GLA	60	3	1	2
	#3 RFP	215	P6	P30	HomC	GLA	60	1		1
	#3 RFP	216	P6	P30	HetC	BG+GLA	120	8	6	2
	#3 RFP	217	P6	P30	HetC	BG+GLA	60	2	1	1
	#3 RFP	218	P6	P30	HetC	BG+GLA	60	4	3	1
	#3 RFP	219	P6	P30	HomC	BG	60	1	1
	#3 RFP	220	P6	P30	HomC	BG	60	2	2
	#5 CFP	221	P6	P30	HetC	BG+GLA	60	4	2	2
	#5 CFP	222	P6	P30	HetC	BG+GLA	60	2	1	1
	#5 CFP	223	P6	P30	HetC	BG+GLA	60	2	1	1
	#5 CFP	224	P6	P30	HomC	BG	60	2	2
	#5 CFP	225	P6	P30	HomC	BG	60	1	1
	#5 CFP	226	P6	P30	HomC	BG	60	1	1
	#5 CFP	227	P6	P30	HomC	BG	60	3	3
	#5 CFP	228	P6	P30	HetC	BG+GLA	60	3	1	2
	#5 CFP	229	P6	P30	HetC	BG+GLA	60	3	2	1
	#5 CFP	230	P6	P30	HetC	BG+GLA	60	4	3	1
	#5 CFP	231	P6	P30	HomC	BG	60	1	1
	#5 CFP	232	P6	P30	HetC	BG+GLA	60	2	1	1
	#5 CFP	233	P6	P30	HetC	BG+GLA	60	2	1	1
	#5 CFP	234	P6	P30	HomC	BG	60	1	1
	#5 CFP	235	P6	P30	HetC	BG+GLA	60	8	3	5
	#5 CFP	236	P6	P30	HetC	BG+GLA	60	4	1	3
	#5 CFP	237	P6	P30	HomC	BG	60	5	5
	#5 CFP	238	P6	P30	HetC	BG+GLA	60	2	1	1
	#5 CFP	239	P6	P30	HomC	BG	60	1	1
	#5 CFP	240	P6	P30	HetC	BG+GLA	60	7	5	2
	#5 CFP	241	P6	P30	HetC	BG+GLA	60	4	3	1
	#5 CFP	242	P6	P30	HetC	BG+GLA	60	3	1	2
	#5 CFP	243	P6	P30	HetC	BG+GLA	60	3	2	1
	#5 CFP	244	P6	P30	HetC	BG+GLA	60	4	3	1
	#5 CFP	245	P6	P30	HetC	BG+GLA	60	2	1	1
	#5 CFP	246	P6	P30	HetC	BG+GLA	60	3	1	2
	#5 CFP	247	P6	P30	HomC	BG	60	2	2
	#5 CFP	248	P6	P30	HomC	BG	60	2	2
	#5 CFP	249	P6	P30	HomC	BG	60	2	2
	#5 CFP	250	P6	P30	HomC	BG	60	2	2
	#5 CFP	251	P6	P30	HetC	BG+GLA	60	4	3	1
	#5 YFP	252	P6	P30	HomC	BG	60	1	1
	#5 YFP	253	P6	P30	HomC	BG	60	2	2
	#5 YFP	254	P6	P30	HetC	BG+GLA	60	7	6	1
	#5 YFP	255	P6	P30	HomC	BG	180	5	5
	#5 YFP	256	P6	P30	HomC	BG	60	1	1
	#5 YFP	257	P6	P30	HetC	BG+GLA	120	5	4	1
	#5 YFP	258	P6	P30	HomC	BG	60	2	2
	#5 YFP	259	P6	P30	HetC	BG+GLA	60	3	2	1
	#5 YFP	260	P6	P30	HomC	BG	60	3	3
	#5 YFP	261	P6	P30	HomC	BG	60	3	3
	#5 YFP	262	P6	P30	HetC	BG+GLA	60	2	1	1
	#5 YFP	263	P6	P30	HetC	BG+GLA	60	4	3	1
	#5 YFP	264	P6	P30	HetC	BG+GLA	60	3	1	2
	#5 YFP	265	P6	P30	HetC	BG+GLA	60	4	2	2
	#5 YFP	266	P6	P30	HetC	BG+GLA	60	3	2	1
	#5 YFP	267	P6	P30	HetC	BG+GLA	60	2	1	1
	#5 YFP	268	P6	P30	HetC	BG+GLA	60	2	1	1
	#5 YFP	269	P6	P30	HomC	BG	120	2	2
	#5 YFP	270	P6	P30	HetC	BG+GLA	60	2	1	1
	#5 YFP	271	P6	P30	HetC	BG+GLA	60	2	1	1
	#5 YFP	272	P6	P30	HomC	BG	60	3	3
	#5 YFP	273	P6	P30	HetC	BG+GLA	60	2	1	1
	#5 YFP	274	P6	P30	HetC	BG+GLA	60	3	2	1
	#5 YFP	275	P6	P30	HomC	BG	60	4	4
	#5 YFP	276	P6	P30	HetC	BG+GLA	60	3	1	2
	#5 YFP	277	P6	P30	HomC	BG	60	2	2
	#5 YFP	278	P6	P30	HomC	BG	120	5	5
	#5 YFP	279	P6	P30	HetC	BG+GLA	60	2	1	1
	#5 YFP	280	P6	P30	HomC	BG	60	5	5
	#5 YFP	281	P6	P30	HetC	BG+GLA	60	2	1	1
	#5 RFP	282	P6	P30	HomC	BG	60	5	5
	#5 RFP	283	P6	P30	HomC	GLA	60	1		1
	#5 RFP	284	P6	P30	HomC	BG	60	3	3
	#5 RFP	285	P6	P30	HetC	BG+GLA	60	4	1	3
	#5 RFP	286	P6	P30	HomC	BG	60	4	4
	#5 RFP	287	P6	P30	HetC	BG+GLA	60	2	1	1
	#5 RFP	288	P6	P30	HomC	BG	120	8	8
	#5 RFP	289	P6	P30	HetC	BG+GLA	60	2	1	1
	#5 RFP	290	P6	P30	HomC	BG	60	1	1
	#5 RFP	291	P6	P30	HetC	BG+GLA	120	8	7	1
	#5 RFP	292	P6	P30	HetC	BG+GLA	60	4	2	2
	#5 RFP	293	P6	P30	HetC	BG+GLA	60	2	1	1
	#5 RFP	294	P6	P30	HetC	BG+GLA	60	4	3	1
	#5 RFP	295	P6	P30	HomC	BG	60	3	3
	#5 RFP	296	P6	P30	HomC	BG	60	2	2
	#5 RFP	297	P6	P30	HetC	BG+GLA	60	3	2	1
	#5 RFP	298	P6	P30	HomC	BG	60	1	1
	#5 RFP	299	P6	P30	HomC	GLA	60	1		1
	#5 RFP	300	P6	P30	HetC	BG+GLA	60	4	3	1
	#5 RFP	301	P6	P30	HetC	BG+GLA	60	3	2	1
	#5 RFP	302	P6	P30	HomC	BG	60	3	3
	#5 RFP	303	P6	P30	HetC	BG+GLA	60	6	4	2
	#5 RFP	304	P6	P30	HomC	BG	60	2	2
	#5 RFP	305	P6	P30	HetC	BG+GLA	120	4	3	1
	#5 RFP	306	P6	P30	HetC	BG+GLA	60	2	1	1
	#5 RFP	307	P6	P30	HomC	BG	60	4	4
	#5 RFP	308	P6	P30	HomC	BG	60	2	2
	#5 RFP	309	P6	P30	HetC	BG+GLA	60	4	2	2
	#5 RFP	310	P6	P30	HetC	BG+GLA	60	4	3	1
	#5 RFP	311	P6	P30	HetC	BG+GLA	60	4	2	2
	#5 RFP	312	P6	P30	HetC	BG+GLA	60	2	1	1
	#5 RFP	313	P6	P30	HetC	BG+GLA	180	13	9	4
	#5 RFP	314	P6	P30	HetC	BG+GLA	60	2	1	1
	#5 RFP	315	P6	P30	HetC	BG+GLA	60	2	1	1
	#5 RFP	316	P6	P30	HetC	BG+GLA	60	3	1	2
	#5 RFP	317	P6	P30	HomC	BG	120	3	3
	#5 RFP	318	P6	P30	HetC	BG+GLA	60	5	2	3
	#5 RFP	319	P6	P30	HetC	BG+GLA	60	3	1	2
	#5 RFP	320	P6	P30	HetC	BG+GLA	60	10	5	5
	#5 RFP	321	P6	P30	HetC	BG+GLA	60	3	2	1
	#5 RFP	322	P6	P30	HetC	BG+GLA	60	5	2	3
	#5 RFP	323	P6	P30	HomC	BG	60	3	3
	#5 RFP	324	P6	P30	HetC	BG+GLA	60	6	5	1
	#5 RFP	325	P6	P30	HomC	BG	60	3	3
	#5 RFP	326	P6	P30	HetC	BG+GLA	60	3	2	1
	#5 RFP	327	P6	P30	HomC	BG	60	2	2
	#5 RFP	328	P6	P30	HetC	BG+GLA	60	2	1	1
	#5 RFP	329	P6	P30	HomC	GLA	60	3		3
	Clone type: Homc, Homogeneous clone; HetC, Heterogeneous clone.
	Clone subtype: BG, Bergmann glia; GLA, granular layer astrocyte.
	Tx, Tamoxifen; M-L, Medio-lateral; A-P, antero-posterior

## Sheet: P30 distance measurements
	P30 distance measurements
	NND of cells in clones	Average extension of clones (average intra-clone inter-cell distance)	Maximal extension of clones (maximal intra-clone inter-cell distance)
	3.1	3.1	3.1			Cerebellum 1		CFP	YFP	RFP
	4.0	4.0	4.0				n of clones	32.00	26.00	52.00
	5.6	5.6	5.6				average NND of cells/clones	64.6	71.5	68.4
	6.3	6.3	6.3				average extension of clones	126.2	114.9	116.00
	7.5	7.5	7.5				maximal extension of clones	184.9	167.6	166.00
	9.8	9.8	8.6			Cerebellum 2		CFP	YFP	RFP
	9.8	11.6	9.8				n of clones	38.00	24.00	48.00
	11.1	11.7	10.00				average NND of cells/clones	61.00	70.00	70.00
	11.2	12.3	10.00				average extension of clones	99.00	94.00	104.00
	11.6	12.4	11.6				maximal extension of clones	142.00	116.00	166.00
	11.7	12.9	11.7			Cerebellum 3		CFP	YFP	RFP
	12.00	13.1	12.3				n of clones	51.00	30.00	48.00
	12.3	13.3	12.4				average NND of cells/clones	50.00	77.00	66.00
	12.4	14.1	12.9				average extension of clones	78.00	102.00	100.00
	12.9	14.7	13.1				maximal extension of clones	117.00	145.00	149.00
	13.1	15.9	13.3
	13.3	16.2	14.1
	14.1	17.2	14.7			NND, Nearest Neighbour Distance
	14.7	17.2	15.9
	14.7	17.7	16.5
	15.2	18.4	17.2
	15.4	18.9	17.7
	15.9	20.2	18.4
	16.2	21.2	18.9
	16.6	21.3	19.7
	17.2	22.6	20.2
	17.7	23.1	21.2
	18.4	23.9	21.33
	18.7	23.9	22.6
	18.9	24.3	23.1
	20.2	24.7	23.9
	20.5	24.8	23.9
	20.9	25.1	24.3
	21.2	25.4	24.7
	21.3	25.4	25.1
	21.8	26.3	25.4
	21.9	26.8	256.0
	21.9	26.9	26.3
	22.2	26.9	26.8
	22.4	27.2	26.8
	22.6	27.3	26.9
	23.1	27.9	27.2
	23.5	28.1	27.3
	23.9	29.3	28.1
	23.9	29.5	29.5
	23.9	29.6	29.6
	24.3	30.2	30.0
	24.7	30.5	30.2
	25.1	31.6	31.6
	25.4	32.4	32.4
	25.9	32.9	35.0
	26.2	34.3	35.0
	26.3	35.00	35.7
	26.3	35.0	37.6
	26.8	35.7	39.3
	26.9	35.8	39.4
	26.9	36.5	40.3
	27.2	36.7	41.3
	27.3	37.6	41.4
	27.6	39.3	41.4
	28.1	39.4	42.4
	28.2	40.3	43.5
	29.4	42.4	43.7
	29.5	42.9	44.0
	29.6	43.1	47.5
	30.2	43.5	47.8
	30.5	44.0	48.6
	31.3	44.4	48.7
	31.5	46.3	50.3
	31.6	47.2	52.0
	31.7	47.5	52.5
	32.2	47.8	57.1
	32.4	48.6	57.2
	32.4	48.7	58.2
	33.3	50.5	58.7
	33.6	52.5	60.1
	33.7	53.6	60.5
	34.4	55.1	61.5
	34.9	57.2	62.4
	35.0	57.5	64.4
	35.1	58.1	65.7
	35.3	58.4	68.9
	35.4	58.7	72.1
	35.7	59.0	75.4
	35.9	59.8	75.8
	36.3	60.1	77.6
	36.5	61.4	80.8
	36.5	63.9	81.2
	36.6	64.6	81.3
	36.9	65.0	82.3
	37.6	65.2	84.3
	37.9	65.7	85.3
	38.3	68.9	86.8
	38.5	69.0	87.1
	39.3	70.1	87.4
	39.4	70.8	88.7
	40	72.1	91.1
	40.2	73.2	91.9
	40.3	74.5	92.0
	40.8	75.1	92.3
	40.9	76.9	92.4
	41	77.1	93.8
	41.2	77.6	96.1
	41.8	79.1	99.2
	42.4	79.5	104.1
	42.4	79.7	106.1
	42.6	79.9	106.1
	43.5	80.8	106.3
	43.5	81.1	106.5
	43.7	81.2	107.2
	43.8	81.3	107.9
	44.3	82.3	109.2
	44.3	82.9	110.6
	45	84.3	112.4
	45.3	84.4	115.87
	45.9	85.5	118.7
	46.1	87.2	119.9
	46.5	89.7	120.6
	46.6	89.9	122.1
	46.7	90.2	122.4
	46.9	90.4	122.6
	46.9	91.1	122.7
	47.1	91.6	125.0
	47.1	91.9	125.2
	47.4	92.3	129.9
	47.5	92.6	129.9
	47.8	94.1	131.3
	48	95.1	131.3
	48	95.7	133.5
	48.4	96.9	133.6
	48.4	96.9	133.9
	48.7	97.4	134.0
	48.7	98.0	134.8
	49.4	99.0	135.6
	49.6	99.2	137.4
	49.9	99.9	137.6
	50.7	100.5	137.8
	51.3	100.7	139.7
	51.5	102.0	140.0
	51.8	102.0	140.7
	52.4	102.3	140.8
	52.4	105.1	142.2
	52.5	105.8	144.8
	54.2	105.8	147.03
	54.8	106.1	148.3
	55.9	106.3	149.6
	57.1	106.4	152.2
	57.2	106.9	153.2
	57.3	107.6	154.5
	57.8	108.0	155.6
	58.4	108.1	156.1
	58.4	109.4	156.4
	58.7	110.1	156.5
	59.7	110.3	156.6
	59.9	110.3	157.3
	60	110.6	157.7
	60.1	111.4	157.7
	60.8	111.7	158.3
	62.5	111.8	158.6
	62.7	112.5	158.9
	62.9	114.6	160.0
	63.7	115.1	160.4
	63.8	116.6	161.1
	64.3	117.4	161.6
	64.6	118.16	162.2
	65.2	118.5	163.6
	65.5	118.5	163.6
	65.6	118.8	163.6
	66.5	119.6	164.4
	66.9	119.7	165.1
	67.4	119.9	167.9
	67.8	120.2	170.2
	68.3	120.5	170.9
	69	120.5	171.1
	70.1	121.2	171.19
	71.7	122.1	171.2
	72.1	122.2	171.4
	72.6	122.7	172.1
	72.6	123.3	173.3
	73	123.8	173.7
	74.4	125.2	174.3
	75.9	126.6	175.4
	75.9	126.6	175.8
	76.5	127.1	176.5
	76.8	128.1	176.5
	76.9	128.9	176.6
	77	129.3	177.2
	77.6	129.5	182.8
	79.5	129.9	182.9
	79.8	130.0	184.0
	79.9	130.3	184.5
	80.8	130.8	184.7
	81.2	131.3	185.63
	81.3	131.8	189.00
	81.8	134.0	190.72
	81.9	134.1	191.4
	82.2	134.6	192.0
	82.3	134.9	193.9
	83.1	136.4	194.3
	83.6	137.3	195.4
	83.7	138.1	195.5
	84.3	139.5	196.0
	84.5	140.7	196.8
	85.5	140.8	199.6
	86	141.6	199.6
	86.1	142.4	200.83
	87.1	145.0	202.2
	87.3	148.6	204.8
	87.7	149.6	206.1
	87.9	150.3	207.5
	90.5	151.3	207.9
	91.1	152.0	209.8
	91.1	152.5	210.8
	91.4	153.8	210.9
	91.9	154.6	214.0
	92	154.9	215.4
	92.3	156.5	222.8
	95.9	157.3	223.1
	96.3	157.3	227.5
	96.7	157.7	229.22
	98.4	159.0	233.4
	98.9	161.1	234.9
	99.2	161.6	236.05
	99.8	161.8	236.3
	103.2	161.8	240.2
	104.1	161.9	240.6
	105.5	162.1	241.0
	106.1	163.6	243.8
	106.3	164.0	244.0
	107	164.8	245.6
	107.5	165.1	245.8
	108.2	166.8	248.4
	110.6	167.2	249.5
	111.3	167.4	249.6
	113.3	167.6	250.1
	113.3	168.3	251.2
	116.8	170.5	251.6
	117.7	171.4	251.7
	117.9	172.6	252.6
	119	173.5	253.3
	119	174.4	255.6
	119.7	175.2	256.0
	119.9	182.2	257.7
	122.7	182.8	264.1
	123	182.9	264.7
	123.9	184.0	267.7
	124.2	187.2	272.1
	125.2	189.7	273.3
	129.9	191.4	274.9
	130.1	191.8	276.6
	131.3	192.0	280.2
	132.1	193.3	281.6
	134	197.0	285.3
	139.4	197.3	294.2
	140.7	198.1	295.8
	144.4	198.3	295.9
	149.1	199.6	300.8
	152	202.4	303.9
	152.5	204.9	316.9
	152.8	206.8	321.1
	156.5	207.5	324.2
	157.3	208.4	328.8
	157.7	209.8	330.3
	161.6	210.9	342.6
	163.6	214.3	344.1
	165.1	215.4	346.2
	168.5	216.3	350.3
	169.5	216.7	365.1
	170.7	218.8	366.2
	171.4	220.00	388.2
	177.3	223.7	411.2
	182.9	223.8	412.1
	183.4	234.5	425.9
	184.00	248.7	425.9
	191.4	249.4	463.3
	192.0	250.9	466.9
	199.6	260.00	498.3
	207.5	286.2	527.5
	209.8	297.00	571.1
	215.4	321.5	610.2

## Sheet: Confetti Short term analysis
	Short term analysis (P6+48h)
	NND of PCLp			Cerebellum 1		CFP	YFP	RFP	individual PCLp
	34.01				n of PCLp	80.00	66.00	67.00
	34.78				average NND				137.53
	34.94			Cerebellum 2	n of PCLp	33.00	20.00	13.00
	36.67				average NND				188.2
	37.7			Cerebellum 3	n of pPCLp	48.00	37.00	27.00
	38.00				average NND				112.00
	38.74			Cerebellum 4	n of PCLp	43.00	18.00	19.00
	39.22				average NND				146.18
	42.3
	43.46				average/color	51.00	35.25	31.5
	44.39				average all colors	39.25
	46.17				average NND indiv/animals				145.98
	47.13				average NND overall distances				137.62
	48.81
	49.58
	51.23			NND, Nearest Neighbor Distance; PCLp, Purkinje cell layer progenitor
	55.03
	55.85
	58.45
	59.02
	59.71
	61.77
	62.2
	63.04
	64.53
	68.14
	68.24
	71.18
	72.97
	75.47
	75.5
	76.27
	79.08
	79.85
	80.12
	80.99
	83.45
	90.81
	93.05
	95.94
	96.17
	96.96
	98.32
	102.54
	102.64
	102.85
	103.22
	103.74
	104.55
	106.17
	106.94
	108.95
	108.99
	109.05
	110.79
	112.37
	113.49
	116.61
	119.12
	119.32
	122.39
	124.78
	125.67
	125.77
	126.05
	127.46
	132.02
	132.65
	133.32
	133.39
	137.65
	141.03
	141.44
	141.52
	142.51
	142.59
	142.76
	145.19
	147.43
	148.74
	154.53
	155.35
	156.56
	157.72
	160.38
	163.33
	164.08
	168.05
	169.13
	169.94
	172.45
	173.53
	173.57
	174.46
	179.33
	182.06
	188.13
	199.56
	200.27
	202.11
	207.6
	207.88
	214.18
	215.23
	230.17
	235.7
	236.78
	238.56
	239.16
	240.31
	245.73
	247.6
	252.34
	256.41
	261.5
	281.15
	291.66
	310.84
	310.99
	326.93
	336.5
	347.08
	348.91
	361.91
	51.07
	51.00
	70.46
	73.58
	80.19
	81.93
	107.91
	111.76
	129.51
	133.46
	133.4
	140.19
	142.38
	142.4
	146.16
	150.81
	164.81
	229.42
	230.12
	233.66
	244.72
	258.4
	258.4
	267.14
	285.69
	303.11
	321.15
	386.48
	528.73
	32.69
	35.32
	36.87
	37.02
	42.72
	43.09
	43.92
	45.44
	47.54
	50.98
	52.54
	58.21
	58.25
	59.17
	60.83
	61.96
	64.17
	64.58
	68.02
	70.13
	72.02
	72.34
	72.52
	73.8
	74.57
	74.77
	75.84
	76.85
	77.88
	86.76
	87.66
	91.91
	92.25
	93.6
	95.82
	95.98
	99.04
	99.64
	100.69
	102.77
	103.98
	107.84
	107.84
	107.94
	116.27
	116.27
	124.33
	130.77
	130.78
	131.08
	137.62
	137.9
	140.92
	141.17
	143.23
	151.97
	151.99
	153.14
	161.91
	162.53
	170.2
	191.46
	199.41
	200.7
	205.42
	215.81
	238.66
	255.28
	255.3
	330.3
	47.99
	56.07
	56.7
	62.34
	64.34
	77.6
	80.74
	81.93
	83.03
	88.31
	90.16
	98.38
	99.67
	100.18
	101.11
	101.54
	101.55
	107.68
	108.83
	110.66
	117.85
	119.1
	125.61
	131.66
	136.92
	139.51
	141.48
	142.58
	151.89
	163.74
	164.1
	164.3
	168.16
	172.72
	181.74
	188.22
	190.00
	211.11
	213.12
	231.55
	235.6
	273.75
	279.06
	299.17
	324.82
	338.00
