# Supplementary material for: Multiple origins and modularity in the spatiotemporal emergence of cerebellar astrocyte heterogeneity
Source: PLoS Biol. 2018 Sep 27;16(9):e2005513. doi: 10.1371/journal.pbio.2005513 (PMC6178385; doi:10.1371/journal.pbio.2005513)
Supplement: S5 Table — (XLSX) [file pbio.2005513.s020.xlsx]

## Sheet: Foglio1
	S5 Table. Statistical analyses.
	Figure	Applied Test*	Dataset	Degrees of freedom & Wald χ#/z/R value	Global effects	Pairwise comparisons - Sequential Bonferroni (where applicable)	Number of animals analysed
	Fig. 2	Fisher's exact test, two sided	Clone type frequency E12-P30 vs E14–P30	na	P=0.0089	na	E12-P30: 3; E14-P30: 4
		Fisher's exact test, two sided	Clone frequency E12-P30 vs E14-P30 HomC subtype		E12-P30 WMA vs E14-P30 WMA, P<0.0001; E12-P30 BG vs E14-P30 BG, P=0.0211	na
		Fisher's exact test, two sided	Clone frequency E12-P30 vs E14-P30 HetC subtype		E12-P30 triple vs E14-P30 triple, P=0.0227	na
	Fig. 3	GEE-Poisson	Clone size E12-P30 vs E14-P30	E12-P30 data vs E14-P30 data: 1, 9.394; HomCs vs HetCs: 1, 536.616	E12-P30 data vs E14-P30 data, P=0.002; HomCs vs HetCs, P<0.0001	P≤0.005	E12-P30: 3; E14-P30: 4
		GEE-Poisson	Clone size E12-P30, E14-P30 of HomC Subtypes	Subtype: 2, 40.064	Subtype, P<0.0001	E12-P30 WMA vs E12-P30 GLA, P<0.0001	E12-P30: 3; E14-P30: 4
						E12-P30 WMA vs E12-P30 BG, P<0.0001
						E14-P30 WMA vs E14-P30 GLA, P=0.003
						E12-P30 WMA vs E14-P30 BG, P<0.0001
						E12-P30 BG vs E14-P30 WMA, P<0.0001
						E12-P30 BG vs E14-P30 GLA P=0.017
		GEE-Poisson	Clone size E12-P30, E14-P30 of HetC Subtypes	Subtype: 1, 402.096	Subtype, P<0.0001	E12-P30 triple vs E12-P30 double clones, P<0.0001	E12-P30: 3; E14-P30: 4
						E12-P30 triple vs E14-P30 double clones, P<0.0001
		GEE-Poisson	Cell phenotype/clone HetCs E12-P30	Clone subtype 1, 20.052; Cell phenotype 2, 4102. 365; Interaction 1, 4.043	Clone subtype, P<0.001; Cell phenotype, P<0.001; Interaction, P=0.044	Triple E12 WMA vs GLA, BG, P<0.001	E12-P30: 3; E14-P30: 4
						Double E12 GLA vs BG, P<0.001
		GEE-Linear (cited in main text)	HetC BG:GLA ratio, E12-P30, E14-P30	E12-P30 data vs E14-P30 data: 1, 78.335; Clone subtype ratio: 1, 5.505; Interaction: 1, 4.679	E12-P30 data vs E14-P30 data, P<0.001; Clone subtype ratio, P=0.019	E12-P30 triple BG:GLA vs E12-P30, E14-P30 double clone BG:GLA, P<0.001	E12-P30: 3; E14-P30: 4
						E14-P30 triple BG:GLA vs E14-P30 double clone BG:GLA, P<0.001, vs E12-P30 double clone BG:GLA, P=0.05
	Fig. 4	GEE-Linear	Clone dispersion E12-P30, E14-P30	E12-P30 data vs E14-P30 data: 1, 36.811; HomCs vs HetCs: 1, 77.592; Interaction: 1, 36.227	E12-P30 data vs E14-P30 data, HomCs vs HetCs, Interaction, P<0.0001	E12-P30 vs E14-P30, P<0.0001	E12-P30: 3; E14-P30: 4
						E12-P30 HomCs vs E12-P30 HetCs, P<0.0001
						E14-P30 HomCs vs E14-P30 HetCs, P=0.016
						E12-P30 HomCs vs E14-P30 HomCs, P=0.031
						E12-P30 HetCs vs E14-P30 HetCs, P<0.0001
						E12-P30 HomCs vs E14-P30 HetCs, P=0.017
						E14-P30 HomCs vs E12-P30 HetCs, P<0.0001
		GEE-Linear	Clone dispersion E12-P30, E14-P30 of HomC Subtypes	E12-P30 data vs E14-P30 data: 1, 9.0619; HomC Subtype: 2, 6.771; Interaction: 2, 10.758	E12-P30 data vs E14 -P30 data, P<0.001; HomC Subtypes, P=0.034; Interaction, P=0.05	E12-P30 WMA vs E12-P30 GLA P<0.0001	E12-P30: 3; E14-P30: 4
						E12-P30 WMA vs E14-P30 BG P=0.007
						E12-P30 GLA vs E14-P30 GLA P=0.006
						E14-P30 WMA vs E14-P30 GLA P<0.0001
						E14-P30 WMA vs E12-P30 GLA P= 0.005
						E12-P30 BG vs E14-P30 GLA P<0.0001
		GEE-Linear	Clone dispersion E12-P30, E14-P30 of HetC Subtypes	E12-P30 data vs E14-P30 data: 1, 21.248; HetC Subtype: 1, 12541.614; Interaction: 1, 44.362	E12-P30 data vs E14-P30 data; HetC Subtypes; Interaction, P<0.0001	E12-P30 triple vs E12-P30 double P<0.0001	E12-P30: 3; E14-P30: 4
						E12-P30 triple vs E14-P30 triple P<0.0001
						E12-P30 triple vs E14-P30 double P<0.0001
						E14-P30 triple vs E14-P30 double, P=0.010
		Pearson	Correlation clone size-dispersion E12-P30, E14-P30	E12-P30: R=0.74; E14-P30: R=0.69	E12-P30, E14-P30 P<0.001	na	E12-P30: 3; E14-P30: 4
	Fig. 5	Kolmogorov-Smirnov test for 2 independent samples	E12-P30 HetCs, NND double, triple, triple no WMA cell clones vs random distributions	Double clones, z=0.800; Triple clones, z=0.3625; Triple clones, no WMA, z=0.3375	Double clones, P<0.001; Triple clones, P<0.001; Triple clones, no WMA, P<0.001	na	E12-P30: 3
		Wilcoxon signed rank test	Mean values of the ratio against zero	na	Double clones, P<0.001; Triple clones, BG+GLA subclones, P= 0.017; Triple clones, BG+GLA+WMA subclones, P=0.580; Triple clones, BG+GLA+WMA subclones, WMA excluded P=P=0.843	na	E12-P30: 3
	Fig. 6	Fisher's exact test, two sided	Clone type frequency P0 vs P30	na	E12-P0 vs E12-P30, P=0.0126	na	E12-P0: 3; E14-P0: 3; E12-P30: 3; E14-P30: 4
					E14-P0 vs E14-P30, P=0.0003
					E12-P0 HetCs vs E12-P30 HetCs, P<0.0001
					E14-P0 HetCs vs E14-P30 HetCs, P=0.0003
					E12-P0 PWM HomCs vs E12-P30 WMA HomCs, P=0.0007
					E14-P0 PWM HomCs vs E14-P30 WMA HomCs, P=0.2866
					E12-P0 Cortical HomCs vs E12-P30 Cortical HomCs, P=0.0963
					E14-P0 Cortical HomCs vs E14-P30 Cortical HomCs, P=0.0324
					E12-P0 PCL HomCs vs E12-P30 BG HomCs, P<0.0001
					E14-P0 PCL HomCs vs E14-P30 BG HomCs, P<0.0001
					E12-P0 GLAp HomC vs E12-P30 GLAp , P<0.0017
					E14-P0 GLAp HomC vs E14-P30 GLAp HomC, P<0.0938
		GEE-Poisson	Clone Size E12-P0, E14-P0	E12-P0 data vs E14-P0 data: 1, 18.225; HomCs vs HetCs: 1, 187.480	E12-P0 data vs E14-P0 data, HomCs vs HetCs, P<0.0001	E12-P0 vs E14-P0, P<0.0001
						E12-P0 HomCs vs E12-P0 HetCs, P<0.001
						E14-P0 HomCs vs E14-P0 HetCs, P<0.0001
						E12-P0 HomCs vs E14-P0 HomCs, P=0.027
						E12-P0 HomCs vs E14-P0 Het Cs P<0.0001
						E14-P0 HomCs vs E12-P0 HetCs P<0.0001
		GEE-Linear	Clone dispersion E12-P0, E14-P0	HomCs vs HetCs: 1, 19.836	HomCs vs HetCs, P<0.0001	E14-P0 HomCs vs E14-P0 HetCs, P=0.009
						E12-P0 HomCs vs E14-P0 HetCs, P=0.001
						E14-P0 HomCs vs E12-P0 HetCs, P=0.019
	Fig. 7	GEE-Poisson	Clone size Confetti P6-P30	Clone type: 2, 153.956	Clone type, P=0.003	BG+GLA vs BG, GLA P<0.0001	3
	Fig. 8	GEE-Linear	Active proliferation, Vermis	Time: 2, 422.445; Layer: 2, 489.658; Interaction: 4, 362.222	Time, P<0.0001; Layer, P<0.0001; Interaction, P<0.0001	P1, P<0.0001 in all contrasts	P1, P4: 3; P7: 6
						P4, PWM vs PCL, P<0.0001
						P4, GL vs PCL, P< 0.0001
						P7, PWM vs PCL, P=0.05
						P7, GL vs PCL, P=0.012
						PWM, P1 vs P7, P<0.0001
						PWM, P4 vs P7, P<0.0001
						GL, P<0.0001 in all contrasts
						PCL, P<0.0001 in all contrasts
		GEE-Linear	Active proliferation, Hemispheres	Time: 2, 322.354; Layer: 2, 740.365; Interaction: 4, 128.386	Time, P<0.0001; Layer, P<0.0001; Interaction, P<0.0001	P1, P<0.0001 in all contrasts	3 per time point
						P4, P<0.0001 in all contrasts
						P7, PWM vs PCL, P<0.0001
						P7, GL vs PCL, P< 0.0001
						PWM, P1 vs P7, P<0.0001
						PWM, P4 vs P7, P<0.0001
						GL, P1 vs P7, P<0.0001
						GL, P4 vs P7, P<0.0001
						PCL, P<0.0001 in all contrasts
		GEE-Linear	Active proliferation, Vermis vs Hemispheres	Interaction: 4, 43.074	Interaction, P<0.0001	P1, PCL vermis vs PCL hemispheres, P=0.004	3 per time point
						P7, PCL vermis vs PCL hemispheres, P<0.0001
						P7, GL vermis vs GL hemispheres, P=0.02
		GEE-Linear	Birthdating, Vermis	Time: 3, 103.914; Phenotype: 2, 10.228; Interaction: 6, 91.111	BrdUHigh; Time, P<0.0001; Phenotype, P=0.06; Interaction, P<0.0001	WM, E15 vs P1, P=0.032, P1 vs P7, P<0.0001, P1 vs P15, P<0.0001	3 per time point
						GL, E15 vs P1, P=0.025, E15 vs P7, P=0.12, E15 vs P15; P1 vs P15, P<0.0001; P7 vs P15, P<0.001
						PCL, E15 vs P7, P<0.0001, P1 vs P7, P<0.0001, P1 vs P15, P=0.05; P7 vs P15, P<0.0001
						P1, WM vs GL P=0.034, WM vs BG, P<0.0001
						P7, WM vs GL, P=0.003, WM vs BG, P=0.001 GL vs BG, P=0.003
		GEE-Linear	Birthdating, Hemispheres	Time: 3, 82.234; Interaction: 6, 867.657	BrdUHigh; Time, P<0.0001; Interaction, P<0.0001	WM, P1 vs P7, P=0.004, P1 vs P15, P=0.004	3 per time point
						GL, P1 vs P7, P=0.004
						PCL, E15 vs P7, P<0.0001, E15 vs P15, P=0.001, P1 vs P7, P<0.0001, P7 vs P15, P<0.0001
						P7, WM vs GL P<0.0001, WM vs BG, P<0.0001
						P15, WM vs BG, P<0.0001
	Fig. 9	Chi-square test	Empirical vs simulated astrocyte phenotype proportions E12-P30	2, 867.94 χ2	P<0.0001	na	E12-P30: 3
		Chi-square test	Empirical vs simulated clone subtype proportions E12-P30	6, 301.24 χ2	P<0.0001	na	E12-P30: 3
		Chi-square test with Yates' continuity correction	Empirical vs simulated clone type proportions E12-P0	1, 28.235 χ2	P<0.0001	na	E12-P0: 3
		Chi-squared test	Empirical vs simulated clone subtypes proportions E12-P0	1, 52.477 χ2	P<0.0001	na	E12-P0: 3
	S5 Fig.	Fisher's exact test	Frequency of single cell clones E12-P30 HomC	na	E12 WMA vs E12 BG, P=0.0265	na	E12-P30 : 3
	S7 Fig.	Wilcoxon signed rank test	P30 Confetti clones average extension vs minimal clone distance (317µm)	na	P< 0.0001	na	3
			P30 Confetti clones maximal extension vs minimal clone distance (317µm)		P< 0.0001
	S9 Fig.	GEE-Linear	Proportions of cleavage orientation planes, p-vimentin	Proportions of cleavage planes: 2, 298.305	Proportions of distinct cleavage planes, P<0.0001	Proportion of Horizontal divisions vs Vertical, vs Oblique P<0.0001	E17.5, P1, P4: 3; P7: 4
	S10 Fig.	Fisher's exact test, two sided	Active proliferation in E12- and E14-derived clones at P1 and P4	na	E12-P1 PCL vs E14-P1 PCL, P=0.041	na	E12-P1, E14-P1: 3; E12-P4: 4; E14-P4: 2
					E12-P1 PCL vs E12-P1 GL, P=0.0016
					E12-P1 PCL vs E12-P1 PWM, P<0.0001
					E12-P1 GL vs E12-P1 PWM, P=0.0057
					E14-P1 PCL vs E14-P1 PWM, P=0.0120
					E12-P4 PCL vs E12-P4 GL, P=0.0177
					E12-P4 PCL vs E12-P4 PWM, P=0.0094
					E14-P4 PCL vs E14-P4 PWM P=0.0384
	S11 Fig.	GEE-Linear	Cell cycle re-entry, Vermis	Time: 2, 88.600; Layer: 2, 29.616; Interaction: 4, 22.534	Time, P<0.0001; Layer, P<0.0001; Interaction, P<0.0001	P1-P4, PWM vs GL, P=0.013	3 per time point
						PWM vs PCL, P=0.021
						GL vs PCL, P=0.014
						P4-P7, PWM vs GL, P=0.011
						PWM vs PCL, P<0.0001
						GL vs PCL, P< 0.0001
						P1-P7, PWM vs PCL, P<0.0001
						GL vs PCL, P< 0.001
						PWM, P1-P4 vs other time points, P<0.0001
						GL, P1-P4 vs other time points, P<0.001, P4-P7 vs P1-P7, P=0.05
						BG, P1-P4 vs other time points, P<0.0001
	S12 Fig.	Chi-square test	Empirical vs simulated astrocyte phenotypes proportions E14-P30	2, 157.15 χ2	P<0.0001	na	E14-P30: 3
		Chi-square test	Empirical vs simulated clone subtypes proportions E14-P30	6, 32.081 χ2	P<0.0001	na	E14-P30: 3
		Chi-square test with Yates' continuity correction	Empirical vs simulated clone types proportions E14-P0	1, 66.579 χ2	P<0.0001	na	E14-P0: 3
		Chi-square test	Empirical vs simulated clone subtypes proportions E14-P0	1, 47.336 χ2	P<0.0001	na	E14-P0: 3
	Subtypes, HomCs: WMA, GLA, BG; HetCs: triple (BG+GLA+WMA), double (BG+GLA).
	*Only main effects and contrasts leading to P≤0.05 are reported; # Unless differently stated. na, not applicable.
